# Supplementary material for: Single cell transcriptomics of human epidermis identifies basal stem cell transition states
Source: Nat Commun. 2020 Aug 25;11:4239. doi: 10.1038/s41467-020-18075-7 (PMC7447770; doi:10.1038/s41467-020-18075-7)
Supplement: Supplementary file 2 — Supplementary Data 1 [file 41467_2020_18075_MOESM2_ESM.xlsx]

## Sheet: Table S1
Integrative clustering					Library 3 clustering
Row	Gene_indx	Cluster	DE_Score		Row	Gene_indx	Cluster	DE_Score
KRT15	12010	BAS-III	18.5143		MLANA	9093	MEL	25.3209
KRT14	12013	BAS-III	17.5484		DCT	12868	MEL	25.3101
CXCL14	4247	BAS-III	15.0859		TYRP1	9101	MEL	25.2659
KRT5	9173	BAS-III	13.8142		QPCT	2211	MEL	25.1993
S100A2	995	BAS-III	11.7413		PMEL	12081	MEL	25.0747
COL17A1	8758	BAS-III	9.69682		GPM6B	7804	MEL	24.8854
DCN	9383	BAS-III	8.10461		IGFBP7	4574	MEL	24.8068
DST	4941	BAS-III	8.09587		CAPN3	13716	MEL	24.792
SYT8	7551	BAS-III	6.23483		PLP1	8147	MEL	24.6772
ASS1	7393	BAS-III	5.71615		EDNRB	12856	MEL	24.601
POSTN	9709	BAS-III	5.55346		VIM	10936	MEL	24.4763
PDLIM1	8658	BAS-III	5.41957		BCAN	1388	MEL	24.3352
IFITM3	7512	BAS-III	5.26395		TYR	10563	MEL	24.2658
IL1R2	1981	BAS-III	4.85882		GPR143	7782	MEL	24.1801
TXNIP	883	BAS-III	4.7207		C4orf48	4361	MEL	24.1474
HOPX	3509	BAS-III	4.69068		GMPR	5970	MEL	24.06
ATP1B3	3094	BAS-III	4.5521		SLC24A5	13779	MEL	23.8017
CCL2	11916	BAS-III	4.50447		C3orf79	4080	MEL	23.6766
CYR61	669	BAS-III	4.34359		TRPM1	13609	MEL	23.3269
ANXA1	7103	BAS-III	4.10964		MITF	3746	MEL	23.2801
IGFBP5	2351	BAS-III	4.04019		SLCO4A1-AS1	17089	MEL	23.141
IGFBP6	9184	BAS-III	4.03625		MCOLN3	832	MEL	23.088
LY6E	6859	BAS-III	3.85273		ST3GAL4	10809	MEL	22.8967
ZFP36L2	1713	BAS-III	3.81043		SERPINF1	15171	MEL	22.8154
DUSP1	4420	BAS-III	3.70773		AP1S2	7818	MEL	22.7255
TGFBI	4248	BAS-III	3.65415		KCNAB2	106	MEL	22.6401
ZFP36	13707	BAS-III	3.62945		RAB32	6757	MEL	22.637
IER3	4705	BAS-III	3.6188		TIMP2	16228	MEL	22.6065
SERPINH1	8048	BAS-III	3.61268		LGALS1	18799	MEL	22.3652
PTRF	12034	BAS-III	3.60893		MLPH	3216	MEL	22.2853
JUNB	13369	BAS-III	3.51113		CA14	1170	MEL	22.0709
KRT19	12011	BAS-III	3.4914		BACE2	19161	MEL	21.9504
TAX1BP3	11611	BAS-III	3.45932		SNCA	4699	MEL	21.9469
FOS	10207	BAS-III	3.42421		OSTM1	6587	MEL	21.8457
TP53AIP1	8278	BAS-III	3.39782		TBC1D16	16237	MEL	21.8383
FAM213A	8597	BAS-III	3.35659		CDC42EP3	2212	MEL	21.8343
TIMP1	6077	BAS-III	3.32268		PMP22	15390	MEL	21.7961
COL7A1	2713	BAS-III	3.31864		MAL	2506	MEL	21.7869
IGFBP3	5485	BAS-III	3.27387		KIT	4547	MEL	21.7143
IL18	8168	BAS-III	3.18301		PCSK2	16734	MEL	21.5309
SNHG8	3682	BAS-III	3.15172		FEZ1	10787	MEL	21.5054
LAMB3	1336	BAS-III	3.14664		APOD	4270	MEL	21.4904
GSTM3	778	BAS-III	3.0261		TEX41	2749	MEL	21.4078
DKK3	7633	BAS-III	3.01028		GYPC	2687	MEL	21.3272
EFEMP1	1761	BAS-III	2.94862		CD63	12071	MEL	21.3251
EDN1	4566	BAS-III	2.94237		EMP3	18169	MEL	21.2854
MT-ND3	14701	BAS-III	2.93335		MYO5A	13821	MEL	21.2799
LIMA1	9151	BAS-III	2.92371		SDCBP	8643	MEL	21.0835
GLTSCR2	13883	BAS-III	2.83191		QPRT	14604	MEL	21.0501
HSPA1A	4744	BAS-III	2.83004		MMP17	12597	MEL	20.9269
ATF3	1357	BAS-III	2.80565		SRGN	11130	MEL	20.9003
BGN	6372	BAS-III	2.73525		GJB1	8044	MEL	20.7502
DAAM1	10094	BAS-III	2.68588		ROPN1B	3921	MEL	20.5929
EGR1	4264	BAS-III	2.65955		PRELP	1686	MEL	20.5524
ALDH3A1	11821	BAS-III	2.64794		CTSF	10369	MEL	20.4169
TPT1	9743	BAS-III	2.61785		TUBB2B	5894	MEL	20.4096
CITED2	5159	BAS-III	2.60155		PAX3	3138	MEL	20.3586
MT-ND2	14695	BAS-III	2.54942		CELF2	10895	MEL	20.3288
BLCAP	12905	BAS-III	2.54124		PSEN2	1846	MEL	20.3229
MT-ND1	14694	BAS-III	2.52597		PHLDA1	12242	MEL	20.2253
GAMT	13114	BAS-III	2.52313		MSC	8693	MEL	20.1943
IL20RB	3075	BAS-III	2.51866		CHCHD6	3927	MEL	20.0784
SULT1E1	3526	BAS-III	2.50054		CPQ	8799	MEL	19.9813
SPON2	3329	BAS-III	2.44436		ENPP2	8881	MEL	19.966
COL18A1	14679	BAS-III	2.43704		PAG1	8727	MEL	19.9565
IGFBP2	2350	BAS-III	2.43671		CRYM	14516	MEL	19.9003
GLUL	1223	BAS-III	2.4158		AIF1L	9656	MEL	19.8556
CAV2	5766	BAS-III	2.40161		PLXNC1	12297	MEL	19.8193
CTNNAL1	7227	BAS-III	2.37224		PLOD3	7426	MEL	19.7365
IMPA2	12526	BAS-III	2.36195		PRKD3	2209	MEL	19.6697
SOX15	11707	BAS-III	2.33771		LIMD2	16050	MEL	19.5904
EIF3E	6771	BAS-III	2.33734		HACD1	10940	MEL	19.4924
SLC2A1	466	BAS-III	2.33616		ZEB2	2746	MEL	19.4037
CDH13	11490	BAS-III	2.29197		ASPA	15189	MEL	19.2379
GUK1	1432	BAS-III	2.28695		SOX10	18811	MEL	19.0815
NFIB	6961	BAS-III	2.27565		TSPAN4	9830	MEL	19.0533
DNAJB1	13411	BAS-III	2.26874		SAT1	7848	MEL	19.0435
NEAT1	7898	BAS-III	2.25971		CLEC12B	11713	MEL	18.9939
TIMP3	14336	BAS-III	2.25859		INPP4B	4861	MEL	18.9007
POLR1D	9683	BAS-III	2.22046		CCDC80	3839	MEL	18.8768
NFKBIA	10005	BAS-III	2.21839		RENBP	8325	MEL	18.8702
KLK5	13973	BAS-III	2.20481		GCNT2	5936	MEL	18.7839
WNT3	12125	BAS-III	2.19194		TPCN2	10430	MEL	18.7517
HSPA1B	4745	BAS-III	2.18439		SLCO4A1	17087	MEL	18.6865
PRNP	12754	BAS-III	2.13864		ACP5	17476	MEL	18.6851
UBC	9607	BAS-III	2.13771		TMEM204	14272	MEL	18.5903
CLSTN1	116	BAS-III	2.1335		TRPV2	15413	MEL	18.4858
BTF3	4035	BAS-III	2.12466		FSTL1	3878	MEL	18.4046
CKB	10337	BAS-III	2.10936		ANXA6	5694	MEL	18.3322
GDPD2	6166	BAS-III	2.0986		CD59	10051	MEL	18.2922
MATN2	6728	BAS-III	2.09485		PDLIM3	4997	MEL	18.2566
MT-ATP6	14699	BAS-III	2.09441		TRIB2	2052	MEL	18.2192
FOSB	13828	BAS-III	2.07002		VEPH1	4096	MEL	18.1664
AES	13162	BAS-III	2.03929		TFAP2B	6422	MEL	18.1236
BCAM	13807	BAS-III	2.03642		SLC25A4	4988	MEL	18.0829
DLK2	4888	BAS-III	2.03576		HSD17B14	18194	MEL	18.0604
ZFAS1	12981	BAS-III	2.0256		ASAH1	8446	MEL	17.9994
PNRC1	5007	BAS-III	2.02334		CYB561A3	10180	MEL	17.9441
BTG2	1293	BAS-III	1.99037		SLC45A2	5094	MEL	17.8361
TNNT1	14046	BAS-III	1.97114		SRPX	7870	MEL	17.7888
KRT31	12005	BAS-III	1.96746		MLEC	12502	MEL	17.7864
FBXW7	3758	BAS-III	1.95971		SYNGR1	18851	MEL	17.7678
HSPA2	10121	BAS-III	1.95347		SIGIRR	9802	MEL	17.7545
TXNDC17	11664	BAS-III	1.92626		MFSD12	17258	MEL	17.7356
MT-CYB	14706	BAS-III	1.92562		LIMS2	2695	MEL	17.6612
DDB2	7750	BAS-III	1.91546		RP11-615I2.2	14926	MEL	17.6476
TP63	3253	BAS-III	1.91236		FOXD3-AS1	755	MEL	17.6168
FAM134B	3892	BAS-III	1.91155		DHRS7	13226	MEL	17.5724
ODC1	1559	BAS-III	1.90763		LSAMP	3860	MEL	17.5458
IRF1	4211	BAS-III	1.89151		CLCN7	14267	MEL	17.4442
FHL2	1991	BAS-III	1.88537		OCA2	13591	MEL	17.4136
FGFR3	3342	BAS-III	1.87473		MC1R	15129	MEL	17.3002
ITGB4	12343	BAS-III	1.84584		ARPC1B	7355	MEL	17.297
ANXA11	8595	BAS-III	1.83106		TRIM63	343	MEL	17.224
RPL12	7321	BAS-III	1.82485		CRYL1	12635	MEL	17.1766
LAMB4	5749	BAS-III	1.8208		TSPAN10	16276	MEL	17.1717
WNT10A	2371	BAS-III	1.81417		ITM2C	3174	MEL	17.1458
NPM1	4414	BAS-III	1.79964		STX7	6687	MEL	17.127
CDCA7L	5368	BAS-III	1.7989		GAPDHS	17816	MEL	17.0872
RND3	2106	BAS-III	1.79195		APOE	18070	MEL	17.0078
EPB41L4A-AS1	4151	BAS-III	1.78613		LGI3	8466	MEL	17.0021
EEF1A1	4967	BAS-III	1.76628		CTSB	8421	MEL	16.9673
APP	14559	BAS-III	1.75982		SOAT1	1568	MEL	16.8989
RPS20	6608	BAS-III	1.75797		L1CAM	8322	MEL	16.8904
TNFRSF18	19	BAS-III	1.75461		SLC6A15	12265	MEL	16.8875
FGFR2	8819	BAS-III	1.75324		ADGRG1	14818	MEL	16.8608
MALAT1	7900	BAS-III	1.7383		CYBA	15089	MEL	16.8076
TNFRSF12A	10969	BAS-III	1.73645		2019-09-04	16004	MEL	16.6983
TGIF1	12497	BAS-III	1.70346		MARCKSL1	445	MEL	16.6935
ASCL2	7557	BAS-III	1.70247		LINC00681	8431	MEL	16.5234
CA12	10607	BAS-III	1.7015		SPTBN1	2291	MEL	16.5119
ADIRF	8611	BAS-III	1.69621		AEBP1	7129	MEL	16.4514
C2orf40	1993	BAS-III	1.6908		PLEKHA5	11773	MEL	16.4325
TNS4	11995	BAS-III	1.67919		MYO10	5076	MEL	16.415
PKM	10674	BAS-III	1.67566		VAT1	15795	MEL	16.412
PRDX5	7868	BAS-III	1.66817		RGS3	9497	MEL	16.3803
RPL5	706	BAS-III	1.66224		ZNF106	13717	MEL	16.3601
CYB5R1	1290	BAS-III	1.65858		PSAP	11158	MEL	16.3479
ATP2B1	9381	BAS-III	1.65359		FAM195B	16287	MEL	16.319
MT-CO3	14700	BAS-III	1.65234		NOV	8880	MEL	16.2992
ETFA	10723	BAS-III	1.6492		FCRLA	1471	MEL	16.2969
C1orf21	1235	BAS-III	1.64762		PARVB	18928	MEL	16.2598
ABRACL	5156	BAS-III	1.6447		CISD1	11087	MEL	16.206
WLS	625	BAS-III	1.62665		GPR155	2866	MEL	16.1836
GNB2L1	4502	BAS-III	1.62173		RETSAT	2467	MEL	16.1697
KRTCAP3	1643	BAS-III	1.6201		S100B	19245	MEL	16.1572
LSP1	7553	BAS-III	1.61329		SLC1A4	2349	MEL	16.1275
NCOA7	5112	BAS-III	1.61277		FKBP10	15747	MEL	16.0924
DDR1	4708	BAS-III	1.60558		IDI2-AS1	10849	MEL	16.0542
SLC7A5	11520	BAS-III	1.59685		LNP1	3797	MEL	16.0508
OCIAD2	3482	BAS-III	1.58873		RAB7A	3941	MEL	16.0408
SH3PXD2A	8754	BAS-III	1.5878		TTYH2	16123	MEL	16.0153
RSL24D1	10567	BAS-III	1.58002		SCARB1	12579	MEL	16.0039
CCND2	8896	BAS-III	1.55504		RP11-307C19.2	14033	MEL	15.9737
ITGA6	2171	BAS-III	1.55198		ANKRD44	2966	MEL	15.9391
ITGA3	12163	BAS-III	1.55166		CDH3	14925	MEL	15.9315
MIB2	43	BAS-III	1.53227		FMN1	13620	MEL	15.8498
RNASET2	5253	BAS-III	1.53024		SCD	11372	MEL	15.8332
TOB1	12180	BAS-III	1.51406		CD99	7761	MEL	15.8048
RPL30	6729	BAS-III	1.51227		PTTG1IP	19218	MEL	15.7958
ISOC1	4199	BAS-III	1.50679		CST3	16773	MEL	15.772
RPL39	6292	BAS-III	1.50547		EPHX1	1829	MEL	15.7533
EEF1D	6871	BAS-III	1.50113		TNFRSF14	84	MEL	15.7183
FERMT1	12765	BAS-III	1.49008		TPP1	9908	MEL	15.6971
SERPINB2	12670	BAS-III	1.4739		HNMT	2737	MEL	15.6847
PSME1	9950	BAS-III	1.46964		ATP6V0E2	7685	MEL	15.6545
P3H2	3254	BAS-III	1.46849		MEF2C	5332	MEL	15.5869
RPS9	14034	BAS-III	1.46422		ST3GAL6	3789	MEL	15.5495
KREMEN2	10965	BAS-III	1.46312		FRZB	2916	MEL	15.5174
TNNI2	7552	BAS-III	1.46043		NSG1	4387	MEL	15.4189
SFRP1	6572	BAS-III	1.45732		CTSL	9339	MEL	15.3644
MEIS2	10419	BAS-III	1.44271		PARVA	9966	MEL	15.3154
CCDC3	8346	BAS-III	1.42796		RP3-395M20.12	82	MEL	15.3119
ITGA2	3959	BAS-III	1.41169		GOLM1	9332	MEL	15.2744
LINC01315	14453	BAS-III	1.40799		ANXA5	4807	MEL	15.2468
ETS2	14628	BAS-III	1.40435		A1BG	18483	MEL	15.2082
RTN4	1751	BAS-III	1.40329		PLPPR4	909	MEL	15.1925
ERRFI1	103	BAS-III	1.40216		CDK2	12082	MEL	15.185
MT-ND4	14703	BAS-III	1.38999		PEPD	17780	MEL	15.1544
RIN1	7940	BAS-III	1.38991		SEMA3C	7273	MEL	15.0771
ADM	7620	BAS-III	1.37502		RAB27A	13825	MEL	15.0544
LTBP4	13731	BAS-III	1.37139		LL22NC03-N95F10.1	18653	MEL	15.0542
TNFRSF1A	8907	BAS-III	1.35477		DSTYK	1706	MEL	15.0084
FMO1	1182	BAS-III	1.34916		PIK3CD-AS2	147	MEL	14.9324
C1R	8945	BAS-III	1.33875		TRAK2	2997	MEL	14.9087
NDFIP2	9819	BAS-III	1.33345		GPSM3	6213	MEL	14.8813
RARRES3	7843	BAS-III	1.32954		CYTH3	6950	MEL	14.8809
NREP	4149	BAS-III	1.32708		CYSTM1	5567	MEL	14.8697
NFIC	13167	BAS-III	1.32031		RAB38	10561	MEL	14.8325
IRX4	3861	BAS-III	1.31686		MAGED2	7990	MEL	14.8097
MT-CO2	14697	BAS-III	1.31094		PTGDS	9749	MEL	14.773
IP6K2	2717	BAS-III	1.30073		HAGHL	14248	MEL	14.7566
ARL4C	2447	BAS-III	1.29657		GALNTL6	4948	MEL	14.7425
CARD16	8135	BAS-III	1.29264		PAQR8	6425	MEL	14.6922
TMEM237	2288	BAS-III	1.27328		UBL3	12692	MEL	14.6854
IFRD1	5758	BAS-III	1.26973		GLMP	1376	MEL	14.6423
RBBP8	12548	BAS-III	1.26816		FAM174B	14163	MEL	14.6294
MCL1	934	BAS-III	1.25431		C2orf88	2942	MEL	14.618
PPP1R16A	6909	BAS-III	1.25369		SMIM10	8253	MEL	14.6174
BOC	2945	BAS-III	1.24582		PIP4K2A	10960	MEL	14.6104
RPL24	2919	BAS-III	1.24159		AKR1B1	7589	MEL	14.5196
ATF4	14410	BAS-III	1.23812		CTB-178M22.2	5747	MEL	14.5184
RPL3	14406	BAS-III	1.22945		MSRB2	10962	MEL	14.4418
THBS2	5259	BAS-III	1.2231		PYURF	4690	MEL	14.439
PLEKHA1	8824	BAS-III	1.21639		P2RX7	12511	MEL	14.4191
FAM60A	9059	BAS-III	1.21439		RGS20	8623	MEL	14.3571
HSPA6	1139	BAS-III	1.20787		MAGEH1	7999	MEL	14.3433
CCNB1IP1	9889	BAS-III	1.18674		CABLES1	16432	MEL	14.3038
CTD-3252C9.4	13393	BAS-III	1.18638		MBP	16614	MEL	14.2764
2020-09-10	2001	BAS-III	1.18542		MTHFD1L	6789	MEL	14.2277
PLIN2	6974	BAS-III	1.1846		FYN	6619	MEL	14.2088
TP53TG1	5597	BAS-III	1.18346		EID1	13787	MEL	14.1853
KRT17	12015	BAS-III	1.17263		LZTS1	8455	MEL	14.0843
DUSP14	11943	BAS-III	1.17027		CEP72	5017	MEL	14.0764
CCDC85B	7923	BAS-III	1.15615		CTSZ	17056	MEL	14.0672
FLNA	6388	BAS-III	1.15235		ILVBL	17577	MEL	14.0167
GPC1	2470	BAS-III	1.15155		HEXA	13966	MEL	14.0151
SOCS3	12385	BAS-III	1.14962		ABCB5	7003	MEL	13.98
RPSA	2643	BAS-III	1.13263		SLC35B2	6396	MEL	13.9616
RSL1D1	11043	BAS-III	1.12858		WDR63	831	MEL	13.9368
PHYHIP	6488	BAS-III	1.12522		SLC6A17	979	MEL	13.9268
PNISR	5027	BAS-III	1.11894		PLA2G16	10239	MEL	13.9063
RPL10	6390	BAS-III	1.11766		APH1B	13876	MEL	13.889
NFIX	13381	BAS-III	1.11627		S100A1	1285	MEL	13.8828
RIN2	12803	BAS-III	1.11507		SERPINE2	3150	MEL	13.8522
JAG2	10362	BAS-III	1.09444		CYP27A1	3102	MEL	13.8314
BTG1	9384	BAS-III	1.09142		RASSF3	12185	MEL	13.8224
SERPINB7	12669	BAS-III	1.09116		STK32A	5649	MEL	13.8003
ANTXR1	1818	BAS-III	1.08896		TMEM55A	8763	MEL	13.7993
RPL14	2647	BAS-III	1.08788		FAR2	11826	MEL	13.7943
TMEM159	11098	BAS-III	1.08745		LINC00518	5935	MEL	13.7719
EIF2A	3120	BAS-III	1.07858		KCNJ13	3190	MEL	13.7032
SPATS2	9138	BAS-III	1.07292		HOXB7	15911	MEL	13.6908
CCM2	5483	BAS-III	1.07033		AGPAT2	9733	MEL	13.6809
PDGFC	3771	BAS-III	1.06517		PHACTR1	5951	MEL	13.6146
NOB1	11418	BAS-III	1.05975		APBA2	13594	MEL	13.5974
SLC38A5	6083	BAS-III	1.05893		TNFSF12	15310	MEL	13.5761
NDRG1	6837	BAS-III	1.04641		TUBB4A	17345	MEL	13.5689
TPBG	4988	BAS-III	1.04319		KIFC3	14821	MEL	13.513
KLF10	6755	BAS-III	1.04201		NAT14	18395	MEL	13.4909
RPL38	12308	BAS-III	1.02058		BIRC7	17101	MEL	13.484
IL20RA	5143	BAS-III	1.01992		FAM69C	16601	MEL	13.455
RPL4	10645	BAS-III	1.01162		C11orf96	10080	MEL	13.4308
ARPC2	2354	BAS-III	1.00671		VAMP5	2473	MEL	13.4298
CYBRD1	2166	BAS-III	1.00337		FCGRT	18228	MEL	13.4141
LAMA3	12555	BAS-III	1.00258		QDPR	4443	MEL	13.3847
AJUBA	9923	BAS-III	0.99222		LRRN4CL	10217	MEL	13.3827
WNT4	216	BAS-III	0.990883		CYP2U1	4758	MEL	13.3693
HNRNPA0	4253	BAS-III	0.98365		ROPN1	3910	MEL	13.3446
FBLN1	14479	BAS-III	0.98347		HEBP1	11746	MEL	13.2974
APEX1	9894	BAS-III	0.978977		ACOT9	7846	MEL	13.2724
SLC7A1	9688	BAS-III	0.976251		ILK	9906	MEL	13.2406
NDUFA4L2	9276	BAS-III	0.975799		CYGB	16196	MEL	13.2361
BASP1	3894	BAS-III	0.968173		CD44	10063	MEL	13.1976
FJX1	7714	BAS-III	0.958326		SLC7A8	13012	MEL	13.1967
HSPB8	9526	BAS-III	0.954241		PIR	7812	MEL	13.1936
ZC3H12A	402	BAS-III	0.944288		WIPI1	16096	MEL	13.1935
CCNL1	3145	BAS-III	0.94288		GPR137B	1926	MEL	13.1905
PDPN	151	BAS-III	0.925827		MFAP2	234	MEL	13.1853
MEF2A	10839	BAS-III	0.923372		HABP4	9399	MEL	13.1745
SLC1A5	13865	BAS-III	0.920134		OLFM1	9705	MEL	13.1296
GYLTL1B	7735	BAS-III	0.917077		IFITM2	9796	MEL	13.1219
NMI	2108	BAS-III	0.90417		ARMCX1	8116	MEL	13.0923
BCL11A	1766	BAS-III	0.903839		GNG11	7318	MEL	13.003
HOXA9	5402	BAS-III	0.903261		HIST3H2A	1868	MEL	12.9998
CASP1	8134	BAS-III	0.892389		SGCD	5718	MEL	12.9398
LFNG	5301	BAS-III	0.892003		ALX1	12267	MEL	12.9231
PHYHD1	7369	BAS-III	0.890515		GPAT4	8584	MEL	12.914
MAT2B	4404	BAS-III	0.890316		TGFB1I1	14704	MEL	12.8949
CDCP1	2682	BAS-III	0.889426		RHOQ	2261	MEL	12.8922
CNN2	13100	BAS-III	0.885181		PFKM	11907	MEL	12.8713
APOBEC3C	14399	BAS-III	0.879681		IRF4	5869	MEL	12.8642
NR1D1	11985	BAS-III	0.879498		NSMF	9781	MEL	12.7955
ITM2A	6202	BAS-III	0.868614		TMOD1	9409	MEL	12.7784
IFNGR1	5145	BAS-III	0.865595		LRPAP1	4380	MEL	12.7612
CHD3	11716	BAS-III	0.86483		HPCAL1	2035	MEL	12.7543
NRG1	6544	BAS-III	0.864396		C11orf24	10421	MEL	12.7453
N4BP2L2	9699	BAS-III	0.863552		C10orf11	11210	MEL	12.7108
LAMA5	13040	BAS-III	0.8617		GLIPR2	9224	MEL	12.7086
MYL12B	12496	BAS-III	0.859733		UPP1	7157	MEL	12.7067
ORAI1	9559	BAS-III	0.85926		CCDC140	3139	MEL	12.6691
CLU	6518	BAS-III	0.855119		RAB6B	3986	MEL	12.6387
GAS1	7132	BAS-III	0.851122		FBXO7	18751	MEL	12.5505
DHRS3	150	BAS-III	0.846626		HMG20B	17260	MEL	12.4851
SSBP2	4084	BAS-III	0.841828		CCDC50	4249	MEL	12.481
IGBP1	6163	BAS-III	0.839553		RAB5C	15759	MEL	12.3845
NFKBIZ	2922	BAS-III	0.838074		SFTPC	8467	MEL	12.3607
DBP	13902	BAS-III	0.834138		TMEM140	7596	MEL	12.3515
UBE2L6	7773	BAS-III	0.830586		MAD1L1	6912	MEL	12.2992
PACSIN3	7749	BAS-III	0.82092		AKAP12	6790	MEL	12.2895
CH17-189H20.1	903	BAS-III	0.815838		OSBPL9	681	MEL	12.2578
RPL17	12621	BAS-III	0.804738		CYSLTR2	12791	MEL	12.2564
HTRA1	8825	BAS-III	0.802148		ANKRD28	3373	MEL	12.2168
TRIM56	5702	BAS-III	0.801679		LINC00462	12790	MEL	12.214
PHLDA3	1269	BAS-III	0.801476		DAB2	5127	MEL	12.1795
AC090498.1	5843	BAS-III	0.79806		ATP6V1B2	8454	MEL	12.1681
SERTAD3	13728	BAS-III	0.792073		ETV5	4222	MEL	12.1461
SPRY1	3699	BAS-III	0.790005		GYG2	7763	MEL	12.0846
MOB3B	6990	BAS-III	0.787946		LINC00632	8277	MEL	12.0562
RIC3	7599	MEL	0.785029		MXI1	11447	MEL	11.9459
TYRP1	6957	MEL	26.6561		CCNB1	5225	BAS-I	38.4982
PMEL	9232	MEL	26.3521		PLK1	14543	BAS-I	38.3258
DCT	9822	MEL	25.6698		CDKN3	13187	BAS-I	37.4878
MLANA	6950	MEL	24.0118		CENPF	1782	BAS-I	36.2318
IGFBP7	3514	MEL	23.9262		CCNB2	13851	BAS-I	35.4161
VIM	8369	MEL	23.5809		CDC20	591	BAS-I	35.2674
QPCT	1691	MEL	20.375		HMMR	5744	BAS-I	34.9846
SAT1	6025	MEL	19.2954		ASPM	1628	BAS-I	34.8851
CD63	9223	MEL	18.0162		CENPA	2122	BAS-I	34.8334
CAPN3	10479	MEL	16.2074		UBE2C	16957	BAS-I	34.6663
APOE	13810	MEL	16.1558		TROAP	11939	BAS-I	34.3146
SDCBP	6615	MEL	15.7883		DLGAP5	13197	BAS-I	34.2062
LGALS1	14366	MEL	14.2762		KIF23	13948	BAS-I	33.5035
CD59	7701	MEL	13.3271		NEK2	1759	BAS-I	33.277
SERPINF1	11591	MEL	13.0115		CCNA2	4810	BAS-I	32.6113
EMP3	13892	MEL	12.9638		GTSE1	18958	BAS-I	31.6667
PLP1	6255	MEL	12.9387		CENPE	4743	BAS-I	31.6663
FTH1	7810	MEL	12.8828		NUF2	1487	BAS-I	31.6487
GPM6B	5991	MEL	12.0046		TOP2A	15705	BAS-I	31.5927
SNCA	3612	MEL	11.8137		PIF1	13897	BAS-I	30.7427
TYR	8094	MEL	11.4025		CDCA3	11658	BAS-I	30.6216
GPR143	5978	MEL	11.3025		BIRC5	16220	BAS-I	30.5135
GMPR	4582	MEL	11.1129		KIF2C	615	BAS-I	30.346
ASAH1	6468	MEL	10.8903		CDCA8	511	BAS-I	30.0818
C4orf48	3346	MEL	10.7532		MKI67	11553	BAS-I	29.6219
TRPM1	10395	MEL	10.7124		AURKB	15347	BAS-I	29.3452
MARCKSL1	352	MEL	10.4566		PTTG1	5738	BAS-I	29.1784
RAB32	5181	MEL	10.4322		TPX2	16801	BAS-I	28.9011
BCAN	1085	MEL	10.3106		SGOL2	2982	BAS-I	28.8231
CHCHD6	3014	MEL	10.1519		NUSAP1	13694	BAS-I	28.1773
FTL	13915	MEL	10.072		FAM64A	15260	BAS-I	28.135
MITF	2866	MEL	9.96871		CKAP2L	2641	BAS-I	27.8924
C3orf79	3133	MEL	9.84094		DEPDC1	782	BAS-I	27.7748
CST3	12819	MEL	9.77962		CEP55	11303	BAS-I	27.6342
EDNRB	9815	MEL	9.73664		TTK	6505	BAS-I	27.3308
AP1S2	6003	MEL	9.66801		KIF20A	5534	BAS-I	27.3171
CTSB	6451	MEL	9.62075		PSRC1	957	BAS-I	26.7785
ANXA5	3691	MEL	9.222		HJURP	3204	BAS-I	26.5328
NSG1	3367	MEL	9.1197		MXD3	5802	BAS-I	26.0089
OSTM1	5047	MEL	8.96616		AURKA	17029	BAS-I	25.9543
GPNMB	5375	MEL	8.89465		NDC80	16351	BAS-I	25.8407
SYNGR1	14407	MEL	8.89437		FAM83D	16904	BAS-I	25.664
GYPC	2052	MEL	8.86898		SGOL1	3386	BAS-I	25.6542
PSAP	8533	MEL	8.57362		PBK	8517	BAS-I	25.2773
RAB7A	3025	MEL	8.52816		TACC3	4356	BAS-I	24.5502
PMP22	11755	MEL	8.51685		CKAP2	12824	BAS-I	24.53
CD99	5962	MEL	8.46768		BUB1	2624	BAS-I	24.3006
PHLDA1	9354	MEL	8.42281		KNSTRN	13667	BAS-I	24.2367
APOD	3273	MEL	8.33561		ANLN	7093	BAS-I	24.1127
CYB561A3	7799	MEL	8.1994		KIF20B	11282	BAS-I	23.9076
PCSK2	12784	MEL	8.02622		CASC5	13674	BAS-I	23.8504
SLC24A5	10530	MEL	8.02102		PRC1	14156	BAS-I	23.2924
SLCO4A1-AS1	13046	MEL	8.00498		KIF11	11298	BAS-I	23.0288
MCOLN3	664	MEL	7.96575		CDK1	11100	BAS-I	22.8798
CDC42EP3	1692	MEL	7.88796		KPNA2	16086	BAS-I	22.6202
CTSF	7951	MEL	7.87294		SMC4	4112	BAS-I	22.5122
ST3GAL4	8275	MEL	7.86228		DEPDC1B	5191	BAS-I	22.4006
EID1	10535	MEL	7.80956		CDCA2	8503	BAS-I	22.0654
MFSD12	13170	MEL	7.79936		KIFC1	6253	BAS-I	21.8533
CISD1	8481	MEL	7.79677		HMGB2	4950	BAS-I	21.8498
PTTG1IP	14670	MEL	7.78397		RACGAP1	11953	BAS-I	21.785
CD44	7712	MEL	7.76316		CENPW	6669	BAS-I	21.7521
HMG20B	13171	MEL	7.68676		ARHGAP11A	13618	BAS-I	21.3458
CAV1	5767	MEL	7.66286		NCAPG	4448	BAS-I	20.6208
BACE2	14637	MEL	7.60882		ARL6IP1	14483	BAS-I	20.4364
CYBA	11525	MEL	7.52551		ECT2	4151	BAS-I	20.2758
UBB	11770	MEL	7.48707		KIF14	1636	BAS-I	19.7379
S100B	14692	MEL	7.36348		CDC25B	16687	BAS-I	19.7338
ARPC1B	5648	MEL	7.31712		HMGB3	8295	BAS-I	19.7178
LDHB	9017	MEL	7.21984		KIF18A	10030	BAS-I	19.5488
TIMP2	12389	MEL	7.06482		PRR11	16010	BAS-I	19.3814
KCNAB2	80	MEL	7.02225		SPAG5	15518	BAS-I	19.2673
BSG	13087	MEL	7.01105		MAD2L1	4804	BAS-I	18.6636
MAGED2	6131	MEL	6.99972		BUB1B	13661	BAS-I	18.491
TSPAN4	7541	MEL	6.84561		UBE2S	18392	BAS-I	18.3836
STX7	5127	MEL	6.84498		CDC25C	5537	BAS-I	18.1748
SLC25A4	3827	MEL	6.8128		CKS2	9346	BAS-I	18.1087
CPQ	6724	MEL	6.73181		ARHGEF39	9208	BAS-I	18.1048
SLC3A2	7841	MEL	6.70918		SAPCD2	9756	BAS-I	18.0572
MLEC	9546	MEL	6.68559		CCNF	14319	BAS-I	18.0216
PYURF	3604	MEL	6.62644		ARHGAP11B	13605	BAS-I	17.7562
TBC1D16	12397	MEL	6.52462		NCAPD2	11638	BAS-I	17.5933
SPARC	4370	MEL	6.40133		OIP5	13693	BAS-I	17.5402
MLPH	2454	MEL	6.39334		HYLS1	10793	BAS-I	17.3918
TUBA1A	9133	MEL	6.3577		DIAPH3	12830	BAS-I	17.2697
ADGRG1	11320	MEL	6.35603		KIF18B	15843	BAS-I	17.2186
NPC2	10191	MEL	6.27114		CEP70	4012	BAS-I	17.1053
RAB38	8092	MEL	6.12804		BORA	12835	BAS-I	16.7919
CYSTM1	4282	MEL	6.07649		CKS1B	1324	BAS-I	16.6525
CA14	923	MEL	6.01348		HN1	16150	BAS-I	16.4331
NOV	6788	MEL	5.98181		KIF4A	8034	BAS-I	15.8057
LRPAP1	3363	MEL	5.93255		GAS2L3	12331	BAS-I	15.7791
HSPA8	8242	MEL	5.89398		PARPBP	12343	BAS-I	15.7413
PRELP	1294	MEL	5.8916		PHF19	9518	BAS-I	15.7412
CTSD	7550	MEL	5.88237		SUN2	18831	BAS-I	15.7222
VAT1	12060	MEL	5.87839		CIT	12480	BAS-I	15.5949
H2AFJ	9001	MEL	5.8726		NCAPH	2527	BAS-I	15.3231
TMSB10	1889	MEL	5.8531		MELK	9228	BAS-I	15.2873
TUBB2B	4524	MEL	5.79156		SPC25	2825	BAS-I	15.2158
MBP	12693	MEL	5.7673		TNFAIP8L1	17297	BAS-I	15.1899
QPRT	11163	MEL	5.68931		HMGN2	356	BAS-I	14.8246
TEX41	2096	MEL	5.68502		FOXM1	11606	BAS-I	14.7997
LGALS3BP	12390	MEL	5.67888		CENPN	15020	BAS-I	14.673
AGPAT2	7457	MEL	5.64396		PTMS	11652	BAS-I	14.5606
MAL	1921	MEL	5.61182		NEURL1B	5765	BAS-I	14.5446
QDPR	3411	MEL	5.58749		SKA1	16534	BAS-I	14.5191
UBL3	9689	MEL	5.55894		H2AFV	7141	BAS-I	14.4916
METTL9	11101	MEL	5.49807		CALM2	2270	BAS-I	14.4843
PEPD	13572	MEL	5.47863		LMNB1	5453	BAS-I	14.4414
TFAP2B	4922	MEL	5.47067		MEIOB	14284	BAS-I	14.4035
CDK2	9233	MEL	5.42534		HMGB1	12696	BAS-I	14.3843
FAM195B	12436	MEL	5.39066		DLEU2	12804	BAS-I	14.301
FEZ1	8256	MEL	5.38204		GPSM2	946	BAS-I	14.1284
GSTO1	8760	MEL	5.36574		MT2A	14787	BAS-I	14.1234
PSEN2	1420	MEL	5.34968		SPC24	17457	BAS-I	13.7212
KIT	3495	MEL	5.30522		BUB3	11526	BAS-I	13.693
FBXO7	14335	MEL	5.29057		ANP32E	1168	BAS-I	13.5921
ARL2	7879	MEL	5.2885		STMN1	339	BAS-I	13.567
PLEKHA5	9012	MEL	5.27486		LMNB2	17231	BAS-I	13.4795
MYO5A	10564	MEL	5.25448		TUBA1B	11932	BAS-I	12.9899
TMEM147	13603	MEL	5.24808		NMU	4556	BAS-I	12.8821
FSTL1	2972	MEL	5.22835		KIAA1524	3819	BAS-I	12.7875
DHRS7	10099	MEL	5.22376		MTFR2	6702	BAS-I	12.7106
MMP17	9618	MEL	5.21511		NUCKS1	1715	BAS-I	12.6122
SLC39A6	12593	MEL	5.20381		C8orf88	8762	BAS-I	12.6068
ILK	7590	MEL	5.17113		MZT1	12834	BAS-I	12.4817
TNFRSF14	65	MEL	5.14481		SPDL1	5753	BAS-I	12.4259
ILVBL	13419	MEL	5.13138		RAD21	8870	BAS-I	12.305
GJB1	6171	MEL	5.09479		KIF22	14606	BAS-I	11.9763
MSRB2	8387	MEL	5.09258		TRIP13	5023	BAS-I	11.914
EPHX1	1408	MEL	5.08935		CCDC18	886	BAS-I	11.8936
DPP7	7479	MEL	5.08431		TUBA1C	11935	BAS-I	11.8127
ZNF106	10480	MEL	5.08393		HP1BP3	271	BAS-I	11.7257
BEX4	6244	MEL	5.06592		DBF4	7289	BAS-I	11.5834
BRI3	5642	MEL	5.0498		H2AFZ	4726	BAS-I	11.5711
RETSAT	1893	MEL	4.96694		TMPO	12322	BAS-I	11.4789
ROPN1B	3010	MEL	4.95188		KIF15	3506	BAS-I	11.4596
2020-09-09	12376	MEL	4.94866		PTTG2	4478	BAS-I	11.398
TFAP2A	4552	MEL	4.94643		SKA2	16009	BAS-I	11.2517
FCGRT	13933	MEL	4.9333		SAP30	4952	BAS-I	11.239
MYO10	3893	MEL	4.91891		MIS18BP1	13134	BAS-I	11.0378
GPR137B	1481	MEL	4.91631		H2AFX	10736	BAS-I	10.9831
CTSL	7134	MEL	4.89935		RNF26	10745	BAS-I	10.9365
PRKD3	1690	MEL	4.89868		SHCBP1	14715	BAS-I	10.9339
MSC	6648	MEL	4.88597		HNRNPA2B1	7032	BAS-I	10.9303
RAB5C	12029	MEL	4.88354		CKAP5	10104	BAS-I	10.8522
PEBP1	9522	MEL	4.88102		DTYMK	3260	BAS-I	10.6684
CRYL1	9650	MEL	4.85783		IQGAP3	1383	BAS-I	10.5016
TSPAN10	12427	MEL	4.83461		TUBB4B	9772	BAS-I	10.2727
GPX1	2735	MEL	4.83266		EMC9	13038	BAS-I	10.0401
ARHGDIA	12439	MEL	4.81383		CDKN2C	673	BAS-I	9.96429
HNMT	2091	MEL	4.81379		MT1G	14793	BAS-I	9.89467
CELF2	8335	MEL	4.80477		ARHGAP19	11330	BAS-I	9.85556
HIST3H2A	1437	MEL	4.80387		MZT2B	2709	BAS-I	9.70607
GLMP	1076	MEL	4.79788		MT1H	14794	BAS-I	9.51863
SIGIRR	7514	MEL	4.78786		FAM72D	1093	BAS-I	9.36574
TPP1	7592	MEL	4.7834		MT1E	14788	BAS-I	9.32758
ACP5	13336	MEL	4.76664		MT1X	14796	BAS-I	9.31426
CYB5R3	14458	MEL	4.75143		DDX39A	17563	BAS-I	9.24442
IFI27L2	10279	MEL	4.74243		HNRNPA1	12053	BAS-I	9.18976
PIR	5998	MEL	4.73086		CCDC74A	2720	BAS-I	9.1546
SOX4	4598	MEL	4.7235		BCL2L12	18236	BAS-I	9.15351
S100A13	998	MEL	4.70953		DCTN3	9183	BAS-I	8.97571
ATP6V0E2	5905	MEL	4.70668		HIST1H1B	6071	BAS-I	8.97255
AIF1L	7397	MEL	4.70051		CRNDE	14766	BAS-I	8.87579
MORF4L1	10744	MEL	4.69028		LIPE	18015	BAS-I	8.79589
SPTBN1	1749	MEL	4.68686		CALM3	18129	BAS-I	8.64994
SRGN	8513	MEL	4.68336		SMTN	18727	BAS-I	8.61914
RAB27A	10568	MEL	4.67869		CENPI	8108	BAS-I	8.48769
NGFRAP1	6249	MEL	4.67837		RBMX	8272	BAS-I	8.4697
CLCN7	10903	MEL	4.6714		G2E3	13074	BAS-I	8.4537
RHOB	1586	MEL	4.65892		MRPL51	11637	BAS-I	8.42642
CSRP1	1270	MEL	4.62932		AC004381.6	14510	BAS-I	8.36241
HACD1	8370	MEL	4.62239		CYBRD1	2845	BAS-I	8.30654
PLOD3	5706	MEL	4.60879		NUDCD2	5743	BAS-I	8.24535
CCDC80	2941	MEL	4.58896		ILF2	1289	BAS-I	8.21489
PARVA	7636	MEL	4.57952		TRIM59	4113	BAS-I	8.18598
TRIB2	1570	MEL	4.57915		TBCD	16332	BAS-I	8.01903
CDH3	11403	MEL	4.55877		ODF2	9604	BAS-I	8.01675
CALR	13377	MEL	4.53209		SLC16A14	3168	BAS-I	7.84199
ATP6V1G1	7266	MEL	4.5143		HLA-B	6152	BAS-I	7.74328
COMT	14205	MEL	4.47744		NEIL3	4962	BAS-I	7.69614
ENPP2	6789	MEL	4.46574		LBR	1826	BAS-I	7.69047
MXI1	8766	MEL	4.45122		NUDT6	4815	BAS-I	7.60214
JUN	590	MEL	4.44105		RANGAP1	18876	BAS-I	7.50802
RGS3	7260	MEL	4.42667		YBX2	15293	BAS-I	7.49964
GSTP1	7979	MEL	4.40985		HMSD	16588	BAS-I	7.43794
TMEM230	12756	MEL	4.40699		SPA17	10772	BAS-I	7.38697
TPCN2	7997	MEL	4.36735		C21orf58	19242	BAS-I	7.33558
HEXA	10676	MEL	4.35055		C14orf80	13571	BAS-I	7.28056
KLF6	8309	MEL	4.32823		GRK6	5809	BAS-I	7.24824
RHOC	812	MEL	4.31584		HMGN5	8085	BAS-I	7.23723
SGK1	5132	MEL	4.31223		CCDC74B	2707	BAS-I	7.18816
ITGB1	8418	MEL	4.30601		RAN	12594	BAS-I	7.08223
PSMB7	7298	MEL	4.30487		B2M	13757	BAS-I	6.99388
SLC35B2	4904	MEL	4.29621		HSP90B1	12347	BAS-I	6.98434
ANXA6	4364	MEL	4.28861		HLA-C	6151	BAS-I	6.98354
PDLIM3	3835	MEL	4.28041		MIS18A	19088	BAS-I	6.97535
SEMA3C	5588	MEL	4.27796		C5orf34	5148	BAS-I	6.96504
S100A1	999	MEL	4.2493		FAM72C	1088	BAS-I	6.90013
UQCR11	13125	MEL	4.19372		CHEK2	18678	BAS-I	6.83549
ARL6IP5	2863	MEL	4.176		ENDOG	9616	BAS-I	6.78875
CNPY2	9253	MEL	4.17493		TRAIP	3598	BAS-I	6.78791
TMEM258	7804	MEL	4.16763		LSM5	7076	BAS-I	6.73057
HEBP1	8995	MEL	4.16762		CBX3	7033	BAS-I	6.71655
ITM2C	2419	MEL	4.13952		ECI2	5902	BAS-I	6.65326
HLA-A	4679	MEL	4.1392		SFPQ	477	BAS-I	6.57117
CRYM	11099	MEL	4.13073		HMGN3	6499	BAS-I	6.56888
TCF25	11556	MEL	4.11945		LMNA	1367	BAS-I	6.56243
GPR155	2181	MEL	4.09133		RHEB	7715	BAS-I	6.53443
RABAC1	13753	MEL	4.07321		GOT1	11356	BAS-I	6.51147
ATP6V0B	486	MEL	4.05419		MTL5	10425	BAS-I	6.48352
RP3-395M20.12	63	MEL	4.04698		IMMP1L	10036	BAS-I	6.45572
PAX3	2392	MEL	4.03695		TSPAN13	6992	BAS-I	6.41561
RENBP	6383	MEL	4.03579		DAZAP1	17190	BAS-I	6.41464
ATP6V1B2	6476	MEL	4.0354		HIST1H3G	6037	BAS-I	6.40884
UBA2	13579	MEL	4.0252		STIL	663	BAS-I	6.37242
TMEM59	572	MEL	4.02254		BRD8	5533	BAS-I	6.36914
C1orf122	411	MEL	4.01786		FAM122B	8250	BAS-I	6.35822
VAMP5	1899	MEL	4.01174		RCCD1	14155	BAS-I	6.35199
CCNDBP1	10490	MEL	4.01119		RUVBL2	18203	BAS-I	6.31417
TCEAL8	6245	MEL	3.99847		GEN1	2062	BAS-I	6.27383
WBP5	6248	MEL	3.98703		ZMYM1	476	BAS-I	6.25769
LIMD2	12254	MEL	3.97303		F12	5808	BAS-I	6.23833
DAD1	9913	MEL	3.95424		ALDH7A1	5451	BAS-I	6.22827
CTSA	12956	MEL	3.95025		PSMA4	14044	BAS-I	6.19569
PRKAR1A	12291	MEL	3.94053		FAM216A	12411	BAS-I	6.19241
EMC10	13966	MEL	3.93884		ARHGAP33	17832	BAS-I	6.18867
SRPX	6041	MEL	3.91795		RTKN2	11105	BAS-I	6.15174
SCARB1	9606	MEL	3.9084		CDC27	15880	BAS-I	6.13753
ATP6V0E1	4424	MEL	3.90417		RASSF1	3618	BAS-I	6.12617
IFITM2	7509	MEL	3.90065		MPHOSPH9	12554	BAS-I	6.11137
MYL12A	12494	MEL	3.89456		HNRNPH3	11120	BAS-I	6.09756
CRYAB	8160	MEL	3.88805		IRX2	5037	BAS-I	6.09113
TMED10	10205	MEL	3.8844		CDKN2D	17443	BAS-I	6.07537
OCA2	10384	MEL	3.87192		RDM1	15625	BAS-I	6.06233
ATP6AP1	6395	MEL	3.86917		CENPJ	12664	BAS-I	6.03139
SLC1A4	1799	MEL	3.86513		FAM72B	1083	BAS-I	6.00242
NUCB1	13913	MEL	3.85266		AKR1C1	10863	BAS-I	5.99503
HPCAL1	1558	MEL	3.84199		UBALD2	16189	BAS-I	5.92234
ASPA	11606	MEL	3.8352		CTB-193M12.5	14470	BAS-I	5.90468
PHPT1	7464	MEL	3.82392		TAP2	6225	BAS-I	5.86694
TMEM219	11175	MEL	3.81308		METTL7A	11965	BAS-I	5.84668
RP11-615I2.2	11404	MEL	3.81094		HNRNPR	292	BAS-I	5.83091
CUTA	4797	MEL	3.80249		FZR1	17257	BAS-I	5.81321
DSTYK	1308	MEL	3.79482		APOLD1	11742	BAS-I	5.74463
SEC11C	12647	MEL	3.78792		ERI2	14509	BAS-I	5.74445
AKR1B1	5829	MEL	3.77002		KIAA0586	13218	BAS-I	5.68348
ZEB2	2095	MEL	3.75935		NUP37	12342	BAS-I	5.67688
DERA	9009	MEL	3.74802		AKR1C2	10862	BAS-I	5.61339
ANP32A	10660	MEL	3.74294		RLN2	9085	BAS-I	5.60991
PLXNC1	9392	MEL	3.7425		AKR1B10	7590	BAS-I	5.59007
CLEC12B	8969	MEL	3.71615		PLP2	7952	BAS-I	5.569
C6orf48	4746	MEL	3.71376		CNTRL	9521	BAS-I	5.52765
PARK7	102	MEL	3.68949		IFT74	9142	BAS-I	5.51679
VEPH1	3146	MEL	3.68449		CCT5	5057	BAS-I	5.50531
FDFT1	6449	MEL	3.67851		NDUFA2	5579	BAS-I	5.4946
ACTG1	12424	MEL	3.6665		PSME2	13040	BAS-I	5.42853
CLEC11A	13969	MEL	3.66589		HYI	595	BAS-I	5.4253
SLCO4A1	13045	MEL	3.66279		SERPINB10	16587	BAS-I	5.42186
CNN3	720	MEL	3.65956		DSC3	16455	BAS-I	5.35426
INPP4B	3732	MEL	3.65208		EXOSC8	12720	BAS-I	5.33428
PAG1	6673	MEL	3.63703		MORF4L2	8144	BAS-I	5.33397
NDUFB4	2973	MEL	3.63583		GLRX5	13465	BAS-I	5.29935
PTGDS	7469	MEL	3.60581		TSKS	18240	BAS-I	5.26544
PDIA6	1563	MEL	3.60573		ACTN1	13287	BAS-I	5.25612
ATOX1	4372	MEL	3.58238		CDK19	6606	BAS-I	5.21305
OSBPL9	545	MEL	3.57704		TRIM69	13758	BAS-I	5.21276
GPAT4	6575	MEL	3.56544		PCBD2	5512	BAS-I	5.172
ARMCX1	6229	MEL	3.565		COQ2	4665	BAS-I	5.1294
TM7SF3	9039	MEL	3.56477		PPP2R5D	6357	BAS-I	5.09072
TMEM204	10906	MEL	3.5645		EFCAB11	13416	BAS-I	5.06246
ACTB	5318	MEL	3.55707		SRSF3	6297	BAS-I	5.04929
NINJ1	7162	MEL	3.55018		CBX1	15902	BAS-I	5.04822
CFL1	7918	MEL	3.53567		HIST1H3B	6012	BAS-I	5.04605
TRPV2	11772	MEL	3.51961		FBXO43	8816	BAS-I	5.04524
COX17	2968	MEL	3.5124		BLOC1S1	12069	BAS-I	5.03233
HES4	14	MEL	3.49993		ANAPC15	10455	BAS-I	4.9793
CTSZ	13024	MEL	3.49202		MIIP	187	BAS-I	4.94736
MGST3	1156	MEL	3.4864		MDH1	2334	BAS-I	4.9029
SQSTM1	4487	MEL	3.47006		C12orf75	12363	BAS-I	4.842
L1CAM	6380	MEL	3.44775		HDGF	1395	BAS-I	4.83985
DNAJC15	9733	MEL	3.44088		CIB1	14139	BAS-I	4.82989
FIS1	5709	MEL	3.43261		EWSR1	18689	BAS-I	4.79733
CYTH3	5326	MEL	3.42732		CDK5RAP2	9513	BAS-I	4.79362
TMEM14C	4558	MEL	3.41197		TAF15	15618	BAS-I	4.78502
S100A10	975	MEL	3.40873		DYNLL1	12496	BAS-I	4.7797
HPS4	14268	MEL	3.4002		TICRR	14124	BAS-I	4.77324
OS9	9285	MEL	3.3964		ATP2B2	3329	BAS-I	4.77188
PLD3	13725	MEL	3.39536		ANXA2	13858	BAS-I	4.75022
CD151	7539	MEL	3.39192		DCP2	5408	BAS-I	4.73841
RHOA	2736	MEL	3.38822		TIMM10	10138	BAS-I	4.73651
AEBP1	5466	MEL	3.37822		METTL4	16350	BAS-I	4.71276
TSC22D1	9738	MEL	3.36551		RP11-798M19.6	4951	BAS-I	4.69058
NDUFA4	5345	MEL	3.35542		RHNO1	11607	BAS-I	4.68715
CLTA	7049	MEL	3.35465		AK9	6601	BAS-I	4.68469
GCNT2	4555	MEL	3.35383		SS18	16450	BAS-I	4.67308
PRKCDBP	7582	MEL	3.34644		PPP2R5C	13506	BAS-I	4.67262
LINC00518	4554	MEL	3.34265		CEP57L1	6594	BAS-I	4.65604
FAM174B	10828	MEL	3.3371		ADH7	4720	BAS-I	4.62887
KRTDAP	13598	GRN	15.8435		RRM2	2033	BAS-II	23.602
CALML5	8315	GRN	13.9479		TK1	16218	BAS-II	23.2577
SPRR1B	984	GRN	13.8209		KIAA0101	13889	BAS-II	21.3027
SBSN	13600	GRN	13.1188		ASF1B	17559	BAS-II	20.1565
KRT1	9175	GRN	12.0528		TYMS	16343	BAS-II	19.9874
CSTA	2982	GRN	11.6728		MYBL2	16921	BAS-II	19.3441
TMEM45A	2911	GRN	10.9922		PKMYT1	14343	BAS-II	19.3204
KRT10	12000	GRN	10.9763		CDCA5	10291	BAS-II	19.0221
DMKN	13599	GRN	9.84815		RAD51	13675	BAS-II	18.5536
LYPD3	13769	GRN	9.43137		DHFR	5308	BAS-II	18.4973
FABP5	6675	GRN	9.24071		ZWINT	11085	BAS-II	16.8648
SPINK5	4338	GRN	8.60541		PCNA	16700	BAS-II	16.1446
FABP7	5106	GRN	8.5636		CDC6	15701	BAS-II	16.0775
GLTP	9469	GRN	8.04965		CDC45	18565	BAS-II	16.0584
KRT2	9174	GRN	8.01447		ESCO2	8516	BAS-II	15.9776
CD24	5041	GRN	6.9478		MND1	4901	BAS-II	15.8406
SERPINB3	12668	GRN	6.80388		FAM111B	10154	BAS-II	15.8071
PERP	5148	GRN	6.79466		CENPK	5207	BAS-II	15.6087
CASP14	13417	GRN	6.55245		GINS2	15060	BAS-II	15.2296
TACSTD2	588	GRN	6.53508		CENPM	18893	BAS-II	15.1964
CRABP2	1087	GRN	6.41458		CLSPN	485	BAS-II	15.0802
SULT2B1	13899	GRN	6.1935		MCM10	10909	BAS-II	14.6477
ARL5A	2111	GRN	6.16387		CDT1	15099	BAS-II	14.5961
CALML3	8317	GRN	6.03774		RAD51AP1	11618	BAS-II	14.5268
S100A14	997	GRN	5.9989		FEN1	10190	BAS-II	14.256
CLDN4	5547	GRN	5.8123		MCM7	7380	BAS-II	14.2138
KLK11	13979	GRN	5.79979		DUT	13782	BAS-II	14.2025
GPX3	4362	GRN	5.70654		MNS1	13835	BAS-II	14.1766
RAB25	1067	GRN	5.48139		TMEM106C	11903	BAS-II	14.1404
LGALS7B	13687	GRN	5.34481		UBE2T	1667	BAS-II	14.0337
SERPINB4	12667	GRN	5.14061		EXO1	1945	BAS-II	13.8326
SERPINB5	12664	GRN	5.12926		RAD54L	646	BAS-II	13.5718
PYCARD	11237	GRN	5.03259		ATAD5	15567	BAS-II	13.4451
EMP2	11029	GRN	4.89557		UHRF1	17308	BAS-II	13.0847
SCEL	9814	GRN	4.71312		RFC4	4232	BAS-II	13.0847
SDR16C5	6611	GRN	4.67039		CENPU	4983	BAS-II	12.9499
FAM162A	2984	GRN	4.63892		HIST1H4C	6018	BAS-II	12.8419
DSG1	12569	GRN	4.58375		DTL	1762	BAS-II	12.7926
DSP	4546	GRN	4.5589		HELLS	11310	BAS-II	12.7131
DBI	2039	GRN	4.55434		SKA3	12645	BAS-II	12.6789
LGALS7	13686	GRN	4.543		MCM3	6424	BAS-II	12.5585
SFN	285	GRN	4.49831		CCNE2	8786	BAS-II	12.4281
MAL2	6787	GRN	4.41548		TCF19	6147	BAS-II	12.3648
AADACL2	3126	GRN	4.40916		ORC1	692	BAS-II	12.3328
CTNNBIP1	117	GRN	4.39346		RNASEH2A	17519	BAS-II	12.2765
SDC1	1584	GRN	4.36556		STRA13	16304	BAS-II	12.2509
TMEM40	2546	GRN	4.35103		MCM5	18763	BAS-II	12.1673
KLK7	13975	GRN	4.33563		CENPH	5226	BAS-II	12.1242
S100A16	996	GRN	4.32453		BRCA1	15797	BAS-II	12.0719
KCNK7	7909	GRN	4.31678		LIG1	18163	BAS-II	12.0693
PRSS3	7008	GRN	4.30118		APITD1	158	BAS-II	11.9258
GGCT	5422	GRN	4.28709		SMC2	9441	BAS-II	11.8895
TUBA4A	2381	GRN	4.25901		DNAJC9	11174	BAS-II	11.8887
AADAC	3127	GRN	4.20305		DNMT1	17423	BAS-II	11.7064
THEM5	973	GRN	4.16732		BRCA2	12704	BAS-II	11.6262
GSTA4	4930	GRN	4.05698		WDR34	9608	BAS-II	11.6082
CA2	6686	GRN	4.0504		RANBP1	18578	BAS-II	11.5561
GJA1	5102	GRN	4.02565		C16orf59	14321	BAS-II	11.4526
DSC1	12568	GRN	3.97073		TUBB	6130	BAS-II	11.4398
RDH12	10142	GRN	3.90551		DEK	5984	BAS-II	11.4078
JUP	12018	GRN	3.89941		ORC6	14717	BAS-II	11.3525
DEGS1	1398	GRN	3.8777		POC1A	3647	BAS-II	11.1397
SLPI	12938	GRN	3.87388		CARHSP1	14416	BAS-II	10.9441
CYB5A	12682	GRN	3.87291		WDR76	13749	BAS-II	10.9226
EPHX3	13422	GRN	3.77418		RRM1	9877	BAS-II	10.9091
EPHB6	5873	GRN	3.77083		RFC2	7233	BAS-II	10.6658
NUPR1	11145	GRN	3.76784		NASP	635	BAS-II	10.6495
TMEM79	1075	GRN	3.764		SIVA1	13547	BAS-II	10.5771
RAB11A	10638	GRN	3.75044		CDC25A	3544	BAS-II	10.4738
PHLDA2	7564	GRN	3.72988		ITGB3BP	758	BAS-II	10.4485
ALDH3B2	7983	GRN	3.67189		PSIP1	9114	BAS-II	10.2762
CSTB	14658	GRN	3.62376		CDCA4	13558	BAS-II	10.149
TM7SF2	7886	GRN	3.62303		ATAD2	8905	BAS-II	10.0998
ELOVL4	4983	GRN	3.60387		DSCC1	8883	BAS-II	10.0806
ID1	12835	GRN	3.56682		SLBP	4353	BAS-II	10.0276
KLK8	13976	GRN	3.53306		MCM6	2733	BAS-II	10.0048
CLIC3	7471	GRN	3.41862		HIST1H1A	6008	BAS-II	9.91106
CLDN1	3256	GRN	3.37588		CHEK1	10791	BAS-II	9.89354
LY6G6C	4737	GRN	3.33495		VRK1	13478	BAS-II	9.87703
CEBPB	12990	GRN	3.28069		CCDC34	10024	BAS-II	9.83989
C10orf99	8601	GRN	3.26799		RMI2	14433	BAS-II	9.83389
PDZK1IP1	534	GRN	3.23042		FANCI	14119	BAS-II	9.7996
MUC15	7676	GRN	3.21523		PTMA	3181	BAS-II	9.68652
MSMO1	3785	GRN	3.12478		EZH2	7669	BAS-II	9.65113
CHP2	11125	GRN	3.11982		NUDT1	6914	BAS-II	9.63189
CLTB	4439	GRN	3.09248		E2F8	10007	BAS-II	9.5815
C19orf33	13672	GRN	3.06374		RFC5	12466	BAS-II	9.54538
TMEM54	363	GRN	3.02002		MCM4	8609	BAS-II	9.4878
LRMP	9025	GRN	3.00918		HIST1H1D	6033	BAS-II	9.42886
HSPB1	5571	GRN	2.98834		MCM2	3931	BAS-II	9.23015
CCL27	7023	GRN	2.97223		XRCC2	7721	BAS-II	9.17317
HAL	9403	GRN	2.94879		PAQR4	14344	BAS-II	9.11998
S100A9	989	GRN	2.94521		HADH	4760	BAS-II	9.0264
TUBB2A	4523	GRN	2.9447		MTHFD1	13251	BAS-II	9.00429
RP11-365O16.6	1399	GRN	2.8775		CHAF1A	17287	BAS-II	8.99068
SLURP1	6855	GRN	2.87226		UNG	12390	BAS-II	8.93181
RHOV	10455	GRN	2.8664		NCAPH2	18997	BAS-II	8.85738
CARD18	8136	GRN	2.80282		PSMC3IP	15772	BAS-II	8.83236
RAB10	1613	GRN	2.8001		RPA3	6967	BAS-II	8.76885
HMGCS1	3944	GRN	2.78707		RECQL4	9048	BAS-II	8.67663
RBP1	3087	GRN	2.76837		ZNF367	9398	BAS-II	8.47909
DAPL1	2124	GRN	2.75517		POLA2	10303	BAS-II	8.46662
GGH	6621	GRN	2.74676		FBXO5	6799	BAS-II	8.41998
ALDH2	9488	GRN	2.70785		E2F1	16827	BAS-II	8.39204
HSDL2	7243	GRN	2.67549		FANCD2	3320	BAS-II	8.35379
PKP1	1266	GRN	2.6737		RPA2	387	BAS-II	8.34577
PALMD	730	GRN	2.64784		WDHD1	13193	BAS-II	8.30671
LAD1	1268	GRN	2.63465		ZWILCH	13923	BAS-II	8.27643
ENDOU	9102	GRN	2.61044		NRM	6128	BAS-II	8.2447
BNIPL	944	GRN	2.60959		CHTF18	14251	BAS-II	8.24354
PTGS1	7289	GRN	2.5939		ACAT2	6830	BAS-II	8.21234
PPDPF	13057	GRN	2.58554		PAFAH1B3	18009	BAS-II	8.1955
EIF6	12876	GRN	2.58126		SAC3D1	10289	BAS-II	8.19133
FGFBP1	3407	GRN	2.58025		CDCA7	2859	BAS-II	8.1874
CCDC64B	10972	GRN	2.55404		RFC3	12710	BAS-II	8.1037
TMEM154	3760	GRN	2.55056		USP1	752	BAS-II	8.04382
GJB2	9648	GRN	2.53737		PAICS	4564	BAS-II	8.01791
IVL	982	GRN	2.53613		CDK4	12152	BAS-II	8.00239
KLF5	9804	GRN	2.53533		NCAPG2	7742	BAS-II	7.99607
KLK1	13971	GRN	2.53047		GMNN	6003	BAS-II	7.93455
KLC3	13823	GRN	2.52329		PPIF	11220	BAS-II	7.90398
EZR	5229	GRN	2.51084		TUBG1	15774	BAS-II	7.90257
IL1RN	2023	GRN	2.48991		ENO1	136	BAS-II	7.88396
GRHL1	1552	GRN	2.47252		CKLF	14851	BAS-II	7.88191
ITM2B	9758	GRN	2.47034		POLD3	10487	BAS-II	7.76722
GATA3	8334	GRN	2.47012		C19orf48	18272	BAS-II	7.75957
TECR	13412	GRN	2.44024		HPRT1	8246	BAS-II	7.75316
SEPP1	3941	GRN	2.43722		IDH2	14137	BAS-II	7.75055
IER2	13386	GRN	2.42698		GAPDH	11639	BAS-II	7.74233
SORD	10516	GRN	2.42205		SAE1	18143	BAS-II	7.734
RPS6KB2	7971	GRN	2.41703		RPL39L	4235	BAS-II	7.70624
KLF4	7224	GRN	2.4057		SSRP1	10134	BAS-II	7.6884
LYNX1	6856	GRN	2.40139		TIMELESS	12108	BAS-II	7.65333
SQLE	6819	GRN	2.38537		SCCPDH	1968	BAS-II	7.58168
PLAGL1	5172	GRN	2.379		HINT1	5465	BAS-II	7.56072
TRIM29	8232	GRN	2.35305		HAT1	2848	BAS-II	7.502
GJB6	9649	GRN	2.33473		LSM4	17657	BAS-II	7.39749
SPTSSB	3163	GRN	2.32329		DONSON	19110	BAS-II	7.36933
CERS3	10843	GRN	2.32323		PRIM1	12117	BAS-II	7.35821
SMAGP	9162	GRN	2.31772		PLK4	4824	BAS-II	7.34073
STAP2	13185	GRN	2.31606		DDIAS	10535	BAS-II	7.32949
PVRL4	1123	GRN	2.30837		ZGRF1	4786	BAS-II	7.32865
CDKN1A	4831	GRN	2.29881		TEX30	12908	BAS-II	7.3109
APRT	11533	GRN	2.29437		DSN1	16881	BAS-II	7.28637
SMIM5	12341	GRN	2.29377		AUNIP	336	BAS-II	7.22391
C14orf1	10213	GRN	2.28195		PPIH	572	BAS-II	7.20264
ALDH3A2	11819	GRN	2.28169		POLQ	3882	BAS-II	7.19196
TMEM99	12001	GRN	2.28115		MSH2	2273	BAS-II	7.1386
AHNAK	7812	GRN	2.27649		BLM	14148	BAS-II	7.13288
NDRG2	9901	GRN	2.27486		YEATS4	12212	BAS-II	7.1256
CLEC2A	8967	GRN	2.26748		SMC3	11450	BAS-II	7.11399
SLC1A6	13416	GRN	2.25568		CHAF1B	19133	BAS-II	7.10033
HEBP2	5150	GRN	2.25059		CLN6	13936	BAS-II	7.0975
MGST2	3723	GRN	2.21516		FANCG	9196	BAS-II	7.03345
PKP3	7513	GRN	2.19972		LSM2	6187	BAS-II	7.02763
RORA	10597	GRN	2.19951		TFDP1	12946	BAS-II	6.98826
ACER1	13223	GRN	2.18376		SNRPG	2385	BAS-II	6.96163
S100A8	990	GRN	2.18126		SLFN13	15613	BAS-II	6.94863
RHCG	10799	GRN	2.15361		ANP32B	9416	BAS-II	6.92543
LGALS3	10076	GRN	2.14337		MZT2A	2719	BAS-II	6.91347
GOLGA4	2625	GRN	2.10702		DCTPP1	14650	BAS-II	6.75913
SPINT2	13671	GRN	2.08194		RAD51C	16006	BAS-II	6.73935
KRT23	12003	GRN	2.08175		LRR1	13140	BAS-II	6.73686
CSNK1A1	4346	GRN	2.07558		POLD2	7130	BAS-II	6.73423
TMED3	10746	GRN	2.06285		ZDHHC12	9612	BAS-II	6.73273
GAN	11483	GRN	2.06005		CEP57	10592	BAS-II	6.72188
ZNF770	10416	GRN	2.04702		HNRNPF	11031	BAS-II	6.69728
BARX2	8280	GRN	2.04479		TMEM38B	9449	BAS-II	6.67663
BBOX1	7678	GRN	2.04179		UQCRC1	3556	BAS-II	6.67124
AHNAK2	10358	GRN	2.04086		FANCA	15126	BAS-II	6.6429
ENSA	935	GRN	2.03681		GMPS	4086	BAS-II	6.63643
GSTA3	4929	GRN	2.03487		LMF2	18996	BAS-II	6.60305
DHCR24	581	GRN	2.00806		EIF4EBP1	8561	BAS-II	6.59795
CEBPA	13568	GRN	2.00553		C1orf112	1520	BAS-II	6.56912
ZNF750	12477	GRN	2.00272		CNIH2	10353	BAS-II	6.56014
CAPNS2	11290	GRN	1.96696		E2F2	298	BAS-II	6.54729
MAPK13	4823	GRN	1.95708		PSMG1	19150	BAS-II	6.50518
FAM84A	1571	GRN	1.95624		CSRP2	12250	BAS-II	6.50262
CREG1	1165	GRN	1.89202		TAGLN2	1419	BAS-II	6.47028
DEGS2	10308	GRN	1.88352		CCDC109B	4767	BAS-II	6.46141
YBX3	8976	GRN	1.87719		H2AFY	5516	BAS-II	6.45801
GBP2	687	GRN	1.87398		TCOF1	5681	BAS-II	6.45369
A2ML1	8960	GRN	1.8699		HAUS1	16511	BAS-II	6.43684
CYP4F22	13428	GRN	1.86638		SASS6	916	BAS-II	6.39807
CDKN2B	6985	GRN	1.85958		SMCO4	10571	BAS-II	6.36199
CAST	4119	GRN	1.84876		NETO2	14722	BAS-II	6.35089
ARPC5L	7303	GRN	1.84051		RPA1	15173	BAS-II	6.34283
PGM2	3438	GRN	1.83245		SLC25A10	16285	BAS-II	6.3012
GIPC1	13410	GRN	1.82388		PRPS2	7793	BAS-II	6.29867
FLG	980	GRN	1.80782		GINS4	8582	BAS-II	6.28899
GGT6	11621	GRN	1.79702		TMEM97	15505	BAS-II	6.25956
HIGD1A	2659	GRN	1.7934		SNRPB	16663	BAS-II	6.25652
TOLLIP	7545	GRN	1.79111		RIBC2	18941	BAS-II	6.25053
VAMP8	1898	GRN	1.78963		EXOSC9	4809	BAS-II	6.21297
RNH1	7517	GRN	1.78461		HSPB11	713	BAS-II	6.17058
MDH2	5569	GRN	1.7794		HIST1H1E	6021	BAS-II	6.12585
CWH43	3483	GRN	1.77596		PA2G4	12089	BAS-II	6.10893
ERP29	9492	GRN	1.77429		HNRNPAB	5826	BAS-II	6.09448
CLIP1	9573	GRN	1.77024		FANCB	7806	BAS-II	6.05698
CYCS	5384	GRN	1.76678		CSE1L	16990	BAS-II	6.04843
CYSRT1	7488	GRN	1.75084		POLD1	18262	BAS-II	6.03581
NIPAL1	3476	GRN	1.74416		TMEM14A	6429	BAS-II	6.03501
TMEM45B	8281	GRN	1.71694		POLE2	13145	BAS-II	6.02316
HSD17B10	6123	GRN	1.71635		KPNB1	15886	BAS-II	5.99758
PLIN3	13201	GRN	1.71202		GINS1	16787	BAS-II	5.99616
ANKRD22	8624	GRN	1.71022		MASTL	10980	BAS-II	5.99149
PRRG4	7693	GRN	1.70978		NPM1	5759	BAS-II	5.98693
RBBP7	6007	GRN	1.7086		C17orf53	15818	BAS-II	5.941
TMEM134	7975	GRN	1.70668		CENPQ	6418	BAS-II	5.91311
GADD45B	13150	GRN	1.70322		SHMT2	12129	BAS-II	5.88897
PPIC	4184	GRN	1.70048		MPC2	1507	BAS-II	5.88053
ELOVL1	474	GRN	1.69921		HAUS5	17819	BAS-II	5.87218
DGAT2	8049	GRN	1.6967		PXMP2	12612	BAS-II	5.86521
LAMP1	9874	GRN	1.68861		RFC1	4488	BAS-II	5.86057
EFNA3	1038	GRN	1.68226		NAP1L4	9865	BAS-II	5.8308
BLMH	11884	GRN	1.67869		HAUS8	17617	BAS-II	5.80201
SH3BGRL3	276	GRN	1.67449		LSM6	4874	BAS-II	5.7749
DUSP2	1930	GRN	1.66723		HMCES	3952	BAS-II	5.76554
CHMP4B	12857	GRN	1.66154		HNRNPD	4653	BAS-II	5.75964
PLPP2	13080	GRN	1.64883		BRIP1	16034	BAS-II	5.73574
MYCBP2	9813	GRN	1.6443		ETFB	18292	BAS-II	5.72925
GADD45G	7143	GRN	1.635		PHGDH	1070	BAS-II	5.71843
GID8	13053	GRN	1.63251		FBLN1	18942	BAS-II	5.69275
SH3GLB2	7372	GRN	1.63018		KHK	2130	BAS-II	5.6891
GATM	10521	GRN	1.62694		HNRNPA3	2884	BAS-II	5.68532
PDCD4	8772	GRN	1.62137		PRIMA1	13448	BAS-II	5.68158
C4orf3	3687	GRN	1.61229		MRPL17	9911	BAS-II	5.67757
PPL	11013	GRN	1.61218		PRKDC	8608	BAS-II	5.67397
ACAD9	3026	GRN	1.60868		LRRCC1	8738	BAS-II	5.63299
UBR4	188	GRN	1.60625		BCL7C	14670	BAS-II	5.62803
P4HB	12437	GRN	1.60471		SKP2	5108	BAS-II	5.6072
ID2	1538	GRN	1.60151		THOP1	17237	BAS-II	5.60623
PRDX6	1191	GRN	1.58877		TPGS2	16495	BAS-II	5.58588
RTCB	14333	GRN	1.58128		NAP1L1	12245	BAS-II	5.58231
ACSL1	3826	GRN	1.55926		HMGN1	19154	BAS-II	5.58088
SC5D	8239	GRN	1.54314		SNRNP25	14202	BAS-II	5.56679
XBP1	14281	GRN	1.53756		RNASEH2B	12809	BAS-II	5.55522
ABLIM1	8788	GRN	1.52632		MMS22L	6557	BAS-II	5.53404
PLBD1	8999	GRN	1.52005		COPS3	15426	BAS-II	5.52188
NAGK	1837	GRN	1.506		C1QTNF2	5735	BAS-II	5.517
DNAJB2	2382	GRN	1.5013		UBR7	13445	BAS-II	5.51135
TGM3	12727	GRN	1.49967		CEP152	13784	BAS-II	5.49944
RHOD	7963	GRN	1.4989		RMI1	9327	BAS-II	5.48848
NCCRP1	13700	GRN	1.49839		DMC1	18823	BAS-II	5.47115
CNFN	13764	GRN	1.49361		TEAD4	11609	BAS-II	5.45056
DLX5	5637	GRN	1.49334		C9orf142	9750	BAS-II	5.4482
TPD52L1	5109	GRN	1.48756		BAZ1B	7215	BAS-II	5.44377
MED8	475	GRN	1.48607		GSG2	15200	BAS-II	5.43116
SYTL1	295	GRN	1.48109		SLC25A5	8198	BAS-II	5.40793
HMGCR	4046	GRN	1.47782		YBX1	574	BAS-II	5.40725
PTK6	13058	GRN	1.47669		VSNL1	2060	BAS-II	5.39359
ACTR3	2031	GRN	1.46534		RFWD3	14986	BAS-II	5.38985
ZDHHC3	2680	GRN	1.46323		LSM3	3356	BAS-II	5.37504
PYDC1	11240	GRN	1.45857		MCMBP	11505	BAS-II	5.37382
TMEM254	8593	GRN	1.45776		AKR7A2	250	BAS-II	5.36587
CLCA2	673	GRN	1.4399		SUMO2	16151	BAS-II	5.34012
BLOC1S2	8703	GRN	1.43541		NR2C2AP	17686	BAS-II	5.33855
PMAIP1	12650	GRN	1.43414		PKM	13964	BAS-II	5.3304
NOL3	11358	GRN	1.43173		SRSF10	309	BAS-II	5.33029
SNX21	12951	GRN	1.42931		POLR2H	4206	BAS-II	5.32436
SLC39A2	9900	GRN	1.4236		PPM1G	2146	BAS-II	5.31895
KCTD1	12564	GRN	1.41865		GCHFR	13677	BAS-II	5.29226
CYP4B1	531	GRN	1.40741		PIDD1	9824	BAS-II	5.27341
EPHX2	6517	GRN	1.40467		LRRC45	16305	BAS-II	5.25477
RAET1E	5199	GRN	1.40318		ATAD3A	48	BAS-II	5.25247
SERBP1	620	GRN	1.4027		MYO3A	10973	BAS-II	5.24698
TMEM141	7460	GRN	1.40262		WHSC1	4359	BAS-II	5.20165
SMPDL3A	5107	GRN	1.39836		NCAPD3	10836	BAS-II	5.19026
AC006262.4	13849	GRN	1.39611		ERCC6L	8055	BAS-II	5.17253
RTN3	7846	GRN	1.3902		BARD1	3062	BAS-II	5.16957
GBP6	689	GRN	1.38979		COMMD4	14005	BAS-II	5.15402
LGALSL	1794	GRN	1.38793		FBL	17951	BAS-II	5.15351
AC006262.5	13850	GRN	1.38245		RBBP8	16431	BAS-II	5.15272
CEBPD	6592	GRN	1.38213		SRSF2	16205	BAS-II	5.14952
GPR87	3125	GRN	1.36818		FUS	14691	BAS-II	5.13398
KCNK6	13674	GRN	1.36314		EBP	7929	BAS-II	5.11494
KLF3	3441	GRN	1.3606		PPP1CA	10393	BAS-II	5.11068
WFDC5	12937	GRN	1.36037		ATP5G1	15916	BAS-II	5.10818
ADH6	3625	GRN	1.355		PSMC3	10117	BAS-II	5.09799
EML3	7816	GRN	1.35452		MSH6	2275	BAS-II	5.09046
DUOXA1	10518	GRN	1.34329		CTPS1	559	BAS-II	5.06375
NFE2L2	2196	GRN	1.34017		RBBP4	452	BAS-II	5.04122
ETF1	4265	GRN	1.33751		SHMT1	15450	BAS-II	5.00877
THBD	12812	GRN	1.32008		SNRNP40	420	BAS-II	4.99922
PPP1R14C	5203	GRN	1.31319		MRPL11	10363	BAS-II	4.99572
TAX1BP1	5406	GRN	1.30643		SRRM1	319	BAS-II	4.98609
SPINT1	10454	GRN	1.30582		CBX5	12052	BAS-II	4.97878
C9orf16	7344	GRN	1.29669		TSEN34	18359	BAS-II	4.97083
MPZL2	8200	GRN	1.29647		DERL3	18632	BAS-II	4.96665
CALCOCO2	12150	GRN	1.28865		SNRPD1	16424	BAS-II	4.95508
SERPINB13	12666	GRN	1.28585		SUPT16H	12982	BAS-II	4.94075
SDR9C7	9267	GRN	1.26379		TELO2	14269	BAS-II	4.91769
KDM5B	1285	GRN	1.26088		PTBP1	17163	BAS-II	4.91042
ALDH9A1	1157	GRN	1.25469		DDX11	11839	BAS-II	4.90984
PXMP4	12855	GRN	1.25445		PFN1	15231	BAS-II	4.90679
DHRS4	9943	GRN	1.25145		RCC1	400	BAS-II	4.89004
EBPL	9771	GRN	1.2491		BRI3BP	12582	BAS-II	4.88867
EPS8L2	7528	GRN	1.24758		NUDT8	10408	BAS-II	4.87019
PSMD7	11448	GRN	1.24093		HSPD1	2969	BAS-II	4.85804
HES1	3263	GRN	1.23974		TRAP1	14377	BAS-II	4.84886
KRT13	12008	BAS-IV	5.75324		RPS18	6245	SPN-I	6.78289
KRT6A	9172	BAS-IV	5.47843		RPS8	616	SPN-I	6.34858
LY6D	6857	BAS-IV	4.82496		RPL13	15116	SPN-I	6.22909
S100A6	992	BAS-IV	4.30829		PERP	6716	SPN-I	6.18925
AQP3	7005	BAS-IV	4.14863		RPL9	4490	SPN-I	6.05132
TXN	7233	BAS-IV	3.24866		RPS19	17996	SPN-I	5.94849
KRT16	12014	BAS-IV	2.98037		RPL34	4763	SPN-I	5.94448
HNRNPA1	9218	BAS-IV	2.68812		RPS4X	8056	SPN-I	5.80546
HSP90B1	9430	BAS-IV	2.42381		RPS6	9127	SPN-I	5.75902
MT1G	11303	BAS-IV	2.27858		CHP2	14544	SPN-I	5.66331
S100A11	976	BAS-IV	2.27818		RPL11	300	SPN-I	5.58041
DYNLL1	9541	BAS-IV	2.1921		RPL13A	18226	SPN-I	5.55164
EIF5A	11688	BAS-IV	2.12118		RPL37	5131	SPN-I	5.45385
PSMA4	10741	BAS-IV	1.97899		RPS15A	14482	SPN-I	5.42722
SNHG19	10936	BAS-IV	1.87823		RPS13	9984	SPN-I	5.40803
SNRPF	9401	BAS-IV	1.84868		RPL26	15359	SPN-I	5.39832
CD9	8905	BAS-IV	1.82426		RPL21	12677	SPN-I	5.38028
ANXA2	10595	BAS-IV	1.7058		RPS7	2002	SPN-I	5.3767
PPA1	8524	BAS-IV	1.70185		RPL7	8698	SPN-I	5.34128
TKT	2811	BAS-IV	1.69629		RPL23	15664	SPN-I	5.28178
NDUFC1	3718	BAS-IV	1.67498		NACA	12116	SPN-I	5.27429
KRT18	9179	BAS-IV	1.62357		RPL31	2572	SPN-I	5.2099
SYNCRIP	4997	BAS-IV	1.57949		RPL30	8804	SPN-I	5.18458
HNRNPH3	8503	BAS-IV	1.57794		RPS17	14077	SPN-I	5.18032
HNRNPM	13268	BAS-IV	1.51758		RPL36	17315	SPN-I	5.17752
YWHAZ	6745	BAS-IV	1.45917		RPS25	10728	SPN-I	5.15316
PSMA7	13034	BAS-IV	1.45914		RPS24	11216	SPN-I	5.11125
HNRNPC	9905	BAS-IV	1.4386		RPS14	5683	SPN-I	5.1087
OAZ1	13145	BAS-IV	1.43821		RPS12	6690	SPN-I	5.10745
DSC2	12567	BAS-IV	1.41255		RPLP1	13949	SPN-I	5.08626
DDX21	8511	BAS-IV	1.37977		RPL35A	4317	SPN-I	5.08031
COX7B	6197	BAS-IV	1.35287		RPL29	3645	SPN-I	5.07816
HNRNPK	7124	BAS-IV	1.3427		RPS15	17191	SPN-I	5.04987
SNRPA1	10853	BAS-IV	1.31302		EEF1B2	3027	SPN-I	4.98711
RPS26	9237	BAS-IV	1.30925		RPL37A	3076	SPN-I	4.95382
UQCR10	14295	BAS-IV	1.30852		RPS27	1303	SPN-I	4.95272
ABCE1	3737	BAS-IV	1.27202		RPL41	12091	SPN-I	4.84982
HSP90AB1	4903	BAS-IV	1.25256		RPL18	18182	SPN-I	4.81684
LSM7	13146	BAS-IV	1.23084		RPL6	12434	SPN-I	4.7893
SNRPD2	13835	BAS-IV	1.19868		RPS3A	4883	SPN-I	4.77393
PSMA3	10089	BAS-IV	1.14802		RPL23A	15526	SPN-I	4.69956
GLRX3	8855	BAS-IV	1.14016		RPL39	8204	SPN-I	4.67882
C8orf59	6682	BAS-IV	1.13885		RPL32	3344	SPN-I	4.60029
MRPL36	3859	BAS-IV	1.13847		RPL27A	9927	SPN-I	4.36847
NOP16	4437	BAS-IV	1.11802		RPL7A	9685	SPN-I	4.28675
SHFM1	5635	BAS-IV	1.10233		RPS3	10496	SPN-I	4.23406
EBNA1BP2	469	BAS-IV	1.09576		RPS20	8635	SPN-I	4.10395
COX6C	6738	BAS-IV	1.09354		RPS23	5316	SPN-I	4.0935
H1F0	14369	BAS-IV	1.08664		GSTA4	6432	SPN-I	4.08241
SNHG25	12263	BAS-IV	1.04775		RPL15	3392	SPN-I	4.07813
UQCRH	524	BAS-IV	1.04021		PNRC1	6536	SPN-I	4.06806
SSB	2157	BAS-IV	1.03459		KLF4	9453	SPN-I	4.02397
KRT8	9178	BAS-IV	1.02222		RPL38	16121	SPN-I	3.97242
AIMP1	3653	BAS-IV	1.02118		KLF5	12838	SPN-I	3.93867
ZNF706	6747	BAS-IV	1.02081		TMEM154	4896	SPN-I	3.83952
GABPB1-AS1	10545	BAS-IV	1.01602		PLLP	14808	SPN-I	3.65622
GSPT1	11044	BAS-IV	1.00672		PLPP2	17139	SPN-I	3.49195
TAF1D	8099	BAS-IV	0.992257		HES1	4257	SPN-I	3.26594
KTN1	10081	BAS-IV	0.991456		TNFSF10	4148	SPN-I	3.25835
CCT6A	5501	BAS-IV	0.972221		IER2	17537	SPN-I	3.25772
SSBP1	5870	BAS-IV	0.9628		EFNA1	1333	SPN-I	3.25226
PSMA2	5454	BAS-IV	0.960735		GATM	13768	SPN-I	3.16972
TOMM22	14391	BAS-IV	0.957177		RPL36A	8112	SPN-I	3.11039
DDX18	2032	BAS-IV	0.953612		AHNAK2	13556	SPN-I	2.97194
ESF1	12777	BAS-IV	0.950351		CDHR1	11240	SPN-I	2.9425
PPP1R14B	7861	BAS-IV	0.945774		F2R	5280	SPN-I	2.92949
PDLIM4	4207	BAS-IV	0.944655		GBP2	860	SPN-I	2.88928
CCT8	14568	BAS-IV	0.942738		NFKBIA	13102	SPN-I	2.72993
CDC42EP1	14363	BAS-IV	0.920655		CEBPD	8607	SPN-I	2.64458
DSG3	12571	BAS-IV	0.916499		LGALS3	13196	SPN-I	2.59551
TMA7	2708	BAS-IV	0.906643		MYCL	538	SPN-I	2.55162
COX7C	4093	BAS-IV	0.899548		PDCD4	11453	SPN-I	2.51975
HNRNPU	1502	BAS-IV	0.895375		IL34	14956	SPN-I	2.49714
HRAS	7518	BAS-IV	0.890627		RAB40C	14230	SPN-I	2.48439
ANXA7	8551	BAS-IV	0.884932		H3F3B	16169	SPN-I	2.43784
THUMPD3-AS1	2509	BAS-IV	0.883513		CLCA4	845	SPN-I	2.43679
SNHG21	10768	BAS-IV	0.882184		RP11-297A16.4	11008	SPN-I	2.42165
LTBP3	7904	BAS-IV	0.865447		MPST	18785	SPN-I	2.41362
ATP5O	14604	BAS-IV	0.861832		POU2F3	10755	SPN-I	2.37062
TARDBP	129	BAS-IV	0.861695		RP4-737E23.2	16767	SPN-I	2.33818
CSTF3	7698	BAS-IV	0.852921		CCNL1	4095	SPN-I	2.3185
NDUFS5	424	BAS-IV	0.845985		ZNF273	7183	SPN-I	2.3007
CLDN7	11685	BAS-IV	0.843801		MYCBP2	12853	SPN-I	2.29211
GAR1	3667	BAS-IV	0.830101		STX11	6749	SPN-I	2.29132
EIF4G2	7626	BAS-IV	0.818344		PTGES	9639	SPN-I	2.28802
PPP1CC	9483	BAS-IV	0.812565		GPR157	139	SPN-I	2.26265
MRPL47	3195	BAS-IV	0.806548		EPHX2	8512	SPN-I	2.24345
PPIA	5476	BAS-IV	0.803267		RPL17	16527	SPN-I	2.22057
TMEM261	6956	BAS-IV	0.801868		STARD10	10461	SPN-I	2.1541
TCP1	5235	BAS-IV	0.801288		PLA2G4F	13712	SPN-I	2.13184
ACP1	1524	BAS-IV	0.798321		SNHG19	14305	SPN-I	2.07989
OAT	8835	BAS-IV	0.789655		ZBTB16	10678	SPN-I	2.07575
PFDN4	13005	BAS-IV	0.787394		HOOK2	17515	SPN-I	2.05636
PFDN6	4790	BAS-IV	0.78232		EEF2K	14526	SPN-I	2.05177
MFSD2A	433	BAS-IV	0.781214		TACC2	11516	SPN-I	2.04569
MRPL3	3047	BAS-IV	0.771763		BCL2L10	13817	SPN-I	2.025
C14orf166	10056	BAS-IV	0.770927		SMAD5-AS1	5524	SPN-I	2.00618
UQCRFS1	13550	BAS-IV	0.766456		SDC4	16945	SPN-I	2.00612
RBM39	12885	BAS-IV	0.764638		ZNF524	18399	SPN-I	1.99574
NIFK	2050	BAS-IV	0.763039		RAPGEFL1	15699	SPN-I	1.98832
HDAC2	5083	BAS-IV	0.757062		MT-CO1	19249	SPN-I	1.95332
NAA20	12804	BAS-IV	0.751878		CTB-113P19.4	5700	SPN-I	1.93139
PAPOLA	10295	BAS-IV	0.734168		FAM102A	9586	SPN-I	1.90396
TM4SF1	3112	BAS-IV	0.725647		PVRL1	10749	SPN-I	1.8991
ZC3H15	2226	BAS-IV	0.722496		FBXO27	17932	SPN-I	1.8912
NET1	8314	BAS-IV	0.716256		RPS26	12087	SPN-I	1.89002
PNO1	1810	BAS-IV	0.71331		PTPRF	597	SPN-I	1.87216
CCDC58	2983	BAS-IV	0.711521		TTC39C	16440	SPN-I	1.85152
DNAJC2	5725	BAS-IV	0.708819		AK4	766	SPN-I	1.82044
PSMA1	7646	BAS-IV	0.708709		COBL	7164	SPN-I	1.7889
MTHFD2L	3541	BAS-IV	0.702801		DENND2C	1037	SPN-I	1.77507
RP3-512B11.3	4545	BAS-IV	0.692822		RP4-568C11.4	16777	SPN-I	1.76821
U2SURP	3101	BAS-IV	0.687886		ZC2HC1A	8713	SPN-I	1.76746
PSMG4	4525	BAS-IV	0.671452		KLHDC8B	3579	SPN-I	1.7609
CTA-29F11.1	14497	BAS-IV	0.666829		SESN1	6592	SPN-I	1.74405
THAP2	9346	BAS-IV	0.65753		ITPKC	17975	SPN-I	1.73485
WDR74	7840	BAS-IV	0.651886		BAG3	11503	SPN-I	1.71276
PSMB2	384	BAS-IV	0.647615		RAB3D	17460	SPN-I	1.69853
KRT6C	9171	BAS-IV	0.645783		ITGB5	3913	SPN-I	1.69408
LINC01133	1108	BAS-IV	0.638896		FOSL2	2162	SPN-I	1.6805
TOP1	12915	BAS-IV	0.638248		SRD5A3	4550	SPN-I	1.67892
PHF5A	14431	BAS-IV	0.635472		NEBL	10951	SPN-I	1.65703
BCCIP	8845	BAS-IV	0.631636		PIK3C2G	11771	SPN-I	1.63891
MRPL19	1885	BAS-IV	0.628043		TNFRSF25	116	SPN-I	1.63216
HNRNPA1L2	9794	BAS-IV	0.624831		FOXN1	15514	SPN-I	1.62801
ANAPC16	8536	BAS-IV	0.608613		TPD52	8721	SPN-I	1.61828
PSMC5	12259	BAS-IV	0.607393		GIPC2	814	SPN-I	1.61549
ILF3-AS1	13312	BAS-IV	0.597262		RXRA	9702	SPN-I	1.57104
EIF5	10335	BAS-IV	0.596092		NFATC3	14916	SPN-I	1.56195
COA4	8030	BAS-IV	0.594815		SLC25A29	13494	SPN-I	1.5614
TAF9	4014	BAS-IV	0.591863		GALNT1	16486	SPN-I	1.56034
SRSF9	9540	BAS-IV	0.590988		CYP39A1	6406	SPN-I	1.55538
NOC3L	8654	BAS-IV	0.588972		VKORC1L1	7189	SPN-I	1.55409
UQCC3	7824	BAS-IV	0.587211		RNF149	2576	SPN-I	1.54477
SNHG15	5482	BAS-IV	0.58631		RAB27B	16544	SPN-I	1.54382
PLAU	8564	BAS-IV	0.577583		SMIM14	4494	SPN-I	1.54146
WDR43	1660	BAS-IV	0.57467		B3GNT5	4186	SPN-I	1.53593
CCNC	5031	BAS-IV	0.561847		MAF	15009	SPN-I	1.50816
MYL6	9244	BAS-IV	0.561652		DUSP10	1803	SPN-I	1.49081
LRRC59	12170	BAS-IV	0.553101		RP11-295G20.2	1895	SPN-I	1.48337
METTL5	2158	BAS-IV	0.54875		MIR22HG	15168	SPN-I	1.46174
PAK1IP1	4557	BAS-IV	0.54841		IRX3	14764	SPN-I	1.45311
SRSF6	12920	BAS-IV	0.545309		BCL11B	13482	SPN-I	1.45233
NAA15	3719	BAS-IV	0.544494		ZNF655	7366	SPN-I	1.43375
SF3B6	1597	BAS-IV	0.543304		PAIP2B	2398	SPN-I	1.42868
SNHG10	10285	BAS-IV	0.537036		CYLD	14748	SPN-I	1.38727
BOP1	6897	BAS-IV	0.533732		KLF8	8003	SPN-I	1.38239
TATDN1	6814	BAS-IV	0.528063		MCEE	2396	SPN-I	1.3714
ZRANB2	634	BAS-IV	0.525416		ZNF706	8827	SPN-I	1.3617
PRR34-AS1	14485	BAS-IV	0.520487		QARS	3575	SPN-I	1.36091
CD164	5054	BAS-IV	0.513549		ZDHHC3	3509	SPN-I	1.3529
CD109	4970	BAS-IV	0.50879		ZNF217	17022	SPN-I	1.34678
ST14	8286	BAS-IV	0.498289		CLIP4	2172	SPN-I	1.33815
KNOP1	11086	BAS-IV	0.497242		CLSTN3	11679	SPN-I	1.31248
LINC01481	9341	BAS-IV	0.495373		BCL10	835	SPN-I	1.29297
COA3	12053	BAS-IV	0.492189		SEMA4B	14138	SPN-I	1.28085
ACTN1	10147	BAS-IV	0.489128		EXOC3	5015	SPN-I	1.28068
RPP40	4533	BAS-IV	0.486961		GRTP1	12942	SPN-I	1.27865
WTAP	5233	BAS-IV	0.479831		MYL5	4329	SPN-I	1.2479
ZBED5-AS1	7628	BAS-IV	0.477996		ZHX1	8904	SPN-I	1.24007
HES2	88	BAS-IV	0.476648		LY6K	8972	SPN-I	1.22992
MPHOSPH10	1840	BAS-IV	0.474934		CYP4F12	17591	SPN-I	1.22697
ECE2	3219	BAS-IV	0.473967		P4HTM	3568	SPN-I	1.2146
CNBD2	12888	BAS-IV	0.473903		PPOX	1455	SPN-I	1.21375
EIF5AL1	8587	BAS-IV	0.469139		FLRT3	16730	SPN-I	1.21283
YDJC	14231	BAS-IV	0.462609		MAB21L3	1048	SPN-I	1.21041
CCDC25	6520	BAS-IV	0.459569		RP4-549L20.3	924	SPN-I	1.20996
IGFL1	13852	BAS-IV	0.456698		VPS51	10294	SPN-I	1.20498
APPL1	2824	BAS-IV	0.455908		PLCH2	79	SPN-I	1.2006
TXNL1	12638	BAS-IV	0.455781		RHOT1	15586	SPN-I	1.19436
RP11-245D16.4	9792	BAS-IV	0.453247		TEAD3	6283	SPN-I	1.18441
LSM14A	13575	BAS-IV	0.451306		CNTNAP3B	9256	SPN-I	1.18
DOHH	13168	BAS-IV	0.440489		KIAA0319L	479	SPN-I	1.15757
RP11-111M22.3	8053	BAS-IV	0.440292		RASSF5	1726	SPN-I	1.14266
METTL12	7823	BAS-IV	0.438534		KSR1	15499	SPN-I	1.13506
PWP1	9452	BAS-IV	0.435307		ARL5B	10948	SPN-I	1.12516
ANXA8	8458	BAS-IV	0.431219		SRF	6367	SPN-I	1.12488
PAXIP1-AS1	5936	BAS-IV	0.425949		PLEKHG6	11628	SPN-I	1.12386
GTPBP4	8303	BAS-IV	0.423085		CMIP	15029	SPN-I	1.11548
CD3EAP	13826	BAS-IV	0.415563		PLEKHF2	8792	SPN-I	1.11268
CH17-360D5.2	8461	BAS-IV	0.410792		PSCA	8971	SPN-I	1.1057
RIOK1	4544	BAS-IV	0.410162		UBN2	7616	SPN-I	1.10051
CTD-2371O3.3	7613	BAS-IV	0.407849		BEST2	17514	SPN-I	1.09753
RNMT	12539	BAS-IV	0.40664		NECAP2	227	SPN-I	1.09533
DCAF13	6765	BAS-IV	0.405566		RP11-44B19.1	5663	SPN-I	1.09067
CUL5	8144	BAS-IV	0.405168		TET2	4747	SPN-I	1.08845
PIGW	11936	BAS-IV	0.403266		TET3	2419	SPN-I	1.08535
ANXA4	1822	BAS-IV	0.400585		SRSF5	13297	SPN-I	1.07963
RRP15	1373	BAS-IV	0.400536		JMJD6	16203	SPN-I	1.07758
PPID	3775	BAS-IV	0.397912		AEBP2	11774	SPN-I	1.07094
PDCD2	5269	BAS-IV	0.393013		PYCARD-AS1	14695	SPN-I	1.06763
NOL11	12278	BAS-IV	0.392725		FOXN3	13414	SPN-I	1.06759
LETM1	3343	BAS-IV	0.391904		USP3	13879	SPN-I	1.06738
DENR	9580	BAS-IV	0.390147		CCDC126	7020	SPN-I	1.05713
MRPS5	1922	BAS-IV	0.389821		CYHR1	9041	SPN-I	1.05173
SRP72	3507	BAS-IV	0.38146		LRP4	10106	SPN-I	1.03847
RRP9	2780	BAS-IV	0.378594		MTSS1	8917	SPN-I	1.03764
DCUN1D5	8130	BAS-IV	0.377862		LINC00115	7	SPN-I	1.03299
SNHG12	318	BAS-IV	0.376248		SLC52A1	15241	SPN-I	1.02228
CDC26	7252	BAS-IV	0.375896		GPCPD1	16703	SPN-I	1.01707
EIF3M	7692	BAS-IV	0.370814		FBXO8	4954	SPN-I	1.01644
RP11-332H14.2	1989	BAS-IV	0.370608		BICD2	9371	SPN-I	1.01277
CEBPZOS	1687	BAS-IV	0.369947		AATBC	19196	SPN-I	1.01054
RPF2	5067	BAS-IV	0.369536		ZNF185	8303	SPN-I	1.00372
PRPF4B	4530	BAS-IV	0.368355		HNRNPU-AS1	1957	SPN-I	1.00279
RPP25L	7018	BAS-IV	0.364369		FAM13C	11093	SPN-I	1.00148
NIP7	11413	BAS-IV	0.3592		CTD-2015H6.3	5305	SPN-I	0.999177
UBE2J2	23	BAS-IV	0.357989		FAM201A	9247	SPN-I	0.997142
UFM1	9712	BAS-IV	0.356002		FHIT	3717	SPN-I	0.994086
ARV1	1451	BAS-IV	0.35506		SS18L1	17073	SPN-I	0.989859
C1D	1808	BAS-IV	0.352084		PER2	3228	SPN-I	0.983531
RP11-563N4.1	1671	BAS-IV	0.34721		TMEM132B	12584	SPN-I	0.982949
KIF9	2694	BAS-IV	0.339851		FAM110A	16646	SPN-I	0.982839
ZFC3H1	9345	BAS-IV	0.339449		EEF1G	10203	SPN-I	0.980419
CCDC6	8486	BAS-IV	0.339244		PARD3-AS1	11007	SPN-I	0.980092
TIMM44	13258	BAS-IV	0.337789		UBE4B	153	SPN-I	0.979806
MINCR	6862	BAS-IV	0.325018		IGSF22	10005	SPN-I	0.979548
USP47	7632	BAS-IV	0.324706		AC068831.16	14160	SPN-I	0.973183
HOXA10-AS	5403	BAS-IV	0.318345		RORC	1224	SPN-I	0.972203
RAD50	4212	BAS-IV	0.318124		DOPEY2	19130	SPN-I	0.971647
AKAP8L	13425	BAS-IV	0.314605		RGL2	6249	SPN-I	0.968451
YARS	361	BAS-IV	0.314436		SGMS1	11078	SPN-I	0.961565
TCTE3	5263	BAS-IV	0.313272		CIART	1173	SPN-I	0.951173
RP1-267D11.6	9531	BAS-IV	0.313134		NACA2	16033	SPN-I	0.93523
TRMT61A	10339	BAS-IV	0.311399		PARD6G	16633	SPN-I	0.934701
MRS2	4600	BAS-IV	0.310876		LINC01503	9634	SPN-I	0.934094
SFXN4	8808	BAS-IV	0.308322		SLC35F6	2121	SPN-I	0.929265
PCF11	8076	BAS-IV	0.306711		TCP11L2	12367	SPN-I	0.928546
ORAOV1	8001	BAS-IV	0.305625		EPAS1	2259	SPN-I	0.92798
MGP	9004	BAS-IV	0.304198		DUSP13	11201	SPN-I	0.924574
RP11-93H24.3	9795	BAS-IV	0.299902		RAB40B	16328	SPN-I	0.911991
PUS1	9620	BAS-IV	0.297979		PRR36	17372	SPN-I	0.911821
INTS6-AS1	9781	BAS-IV	0.29726		SNX16	8737	SPN-I	0.910525
FDX1	8154	BAS-IV	0.296319		KLHL21	120	SPN-I	0.903616
TRMT13	736	BAS-IV	0.29591		TMEM61	730	SPN-I	0.90305
SNHG9	10923	BAS-IV	0.293712		CALN1	7208	SPN-I	0.902884
ZC3H8	2015	BAS-IV	0.292853		LINC01431	16770	SPN-I	0.902726
GRPEL1	3387	BAS-IV	0.29121		CYP3A4	7371	SPN-I	0.897197
CTD-2095E4.5	11904	BAS-IV	0.290909		ZNF440	17481	SPN-I	0.894231
RP11-46J23.1	3528	BAS-IV	0.289572		DTX2	7258	SPN-I	0.886314
NOL8	7152	BAS-IV	0.288061		EXOC6B	2402	SPN-I	0.883924
WDR12	2300	BAS-IV	0.28791		PLPP4	11507	SPN-I	0.877373
ZNF674-AS1	6063	BAS-IV	0.286155		MAMDC2	9287	SPN-I	0.863733
MRPS9	1987	BAS-IV	0.285834		ZMYM5	12629	SPN-I	0.855429
TLE3	10666	BAS-IV	0.285129		ZBTB22	6251	SPN-I	0.850356
IGFBP4	11994	BAS-IV	0.279437		SLC24A3	16752	SPN-I	0.846879
PDCD11	8751	BAS-IV	0.277774		CLK4	5829	SPN-I	0.837457
MED31	11665	BAS-IV	0.277413		SLC47A1	15471	SPN-I	0.834539
APTX	6997	BAS-IV	0.27489		SIRT1	11116	SPN-I	0.830374
RP11-127B20.3	3574	BAS-IV	0.274567		ZBTB5	9234	SPN-I	0.825869
DDX27	12979	BAS-IV	0.271812		FAM117B	3012	SPN-I	0.818018
CCDC137	12430	BAS-IV	0.271104		C11orf1	10653	SPN-I	0.802592
CCDC86	7791	BAS-IV	0.270677		ULK1	12599	SPN-I	0.795457
NOP14	3359	BAS-IV	0.269471		ZNF433	17486	SPN-I	0.794412
WDR3	850	BAS-IV	0.268106		ZNF630	7923	SPN-I	0.788799
CTB-31O20.2	13130	BAS-IV	0.267375		RAP2C	8239	SPN-I	0.783901
NAT9	12313	BAS-IV	0.267149		RP13-539J13.1	1989	SPN-I	0.779514
CARD10	14362	BAS-IV	0.267032		SRGAP2	1723	SPN-I	0.77877
OTUD7A	10398	BAS-IV	0.266651		KAT2B	3385	SPN-I	0.777386
NOL6	7006	BAS-IV	0.266397		HSD11B1L	17317	SPN-I	0.775014
PROSC	6552	BAS-IV	0.266223		ZNF14	17701	SPN-I	0.774211
RP11-399K21.13	8577	BAS-IV	0.26355		ILDR1	3888	SPN-I	0.768703
SNCG	8610	BAS-IV	0.263494		MATN1-AS1	415	SPN-I	0.76834
LINC01089	9563	BAS-IV	0.263304		RP11-390F4.3	9097	SPN-I	0.767184
PSMD12	12276	BAS-IV	0.263303		CALML3-AS1	10868	SPN-I	0.766744
TIMM22	11574	BAS-IV	0.263174		FAM160A2	9895	SPN-I	0.761021
AC002310.12	11203	BAS-IV	0.261562		ZNF600	18327	SPN-I	0.760259
EBAG9	6776	BAS-IV	0.2604		NPEPL1	17051	SPN-I	0.760058
CPSF2	10264	BAS-IV	0.259929		CLDN16	4247	SPN-I	0.759848
RAB30-AS1	8075	BAS-IV	0.259873		RP11-101E5.1	9259	SPN-I	0.755371
C12orf45	9437	BAS-IV	0.258011		ZFC3H1	12229	SPN-I	0.754072
CTD-3065J16.9	6888	BAS-IV	0.257248		ADNP2	16631	SPN-I	0.753925
ST7L	808	BAS-IV	0.256275		C2orf15	2555	SPN-I	0.751836
LINC01311	14191	BAS-IV	0.250548		RP11-258C19.7	7977	SPN-I	0.75084
RBL2	11278	BAS-IV	0.248791		PTGER4	5128	SPN-I	0.750513
NXT2	6273	BAS-IV	0.248363		RP11-686O6.2	3010	SPN-I	0.7499
DKFZP434I0714	3759	BAS-IV	0.247755		NTM	10831	SPN-I	0.74134
LARP4	9152	BAS-IV	0.246951		RP11-293A21.1	4469	SPN-I	0.732182
SULF2	12974	BAS-IV	0.246652		EPC1	10999	SPN-I	0.722299
RP1-223E5.4	4571	BAS-IV	0.243086		AGO4	486	SPN-I	0.720224
NUFIP1	9740	BAS-IV	0.242906		RP11-395E19.6	9273	SPN-I	0.714743
POLR1C	4890	BAS-IV	0.241574		RP11-435O5.2	9391	SPN-I	0.712826
SEC23IP	8816	BAS-IV	0.241549		RSPH3	6823	SPN-I	0.710841
PBX1	1154	BAS-IV	0.241318		RP11-293M10.1	13362	SPN-I	0.709129
SETD6	11332	BAS-IV	0.235999		NLRP1	15257	SPN-I	0.706967
CTD-3184A7.4	13062	BAS-IV	0.235089		MAPK6	13814	SPN-I	0.70627
SURF6	7418	BAS-IV	0.233366		CCDC57	16313	SPN-I	0.698265
PBDC1	6193	BAS-IV	0.232083		RAB24	5801	SPN-I	0.690996
RP11-872J21.3	10294	BAS-IV	0.23147		C19orf73	18210	SPN-I	0.682046
DFFA	126	BAS-IV	0.231058		AGO2	8958	SPN-I	0.675032
TMEM161B-AS1	4098	BAS-IV	0.230329		BAG5	13532	SPN-I	0.674347
ZNF213-AS1	10975	BAS-IV	0.230108		ZNF783	7677	SPN-I	0.673823
KMT2E-AS1	5729	BAS-IV	0.229978		C17orf100	15266	SPN-I	0.673638
GATA3-AS1	8332	BAS-IV	0.227186		GRAMD4	18962	SPN-I	0.672576
GEMIN7	13817	BAS-IV	0.226556		ZBTB21	19172	SPN-I	0.669975
PSME4	1746	BAS-IV	0.225815		RP11-475I24.3	9257	SPN-I	0.660527
RP11-152N13.5	8549	BAS-IV	0.223703		WDR97	9023	SPN-I	0.658036
RAB3GAP1	2084	BAS-IV	0.223113		FLCN	15424	SPN-I	0.655609
PPAN	13290	BAS-IV	0.222883		PARK2	6843	SPN-I	0.652399
CDKN2AIP	3814	BAS-IV	0.22068		ZNF292	6527	SPN-I	0.649244
PCNA	12757	BAS-II	7.48763		CALML5	10867	GRN	11.9292
MT1X	11305	BAS-II	6.27193		CSTA	3890	GRN	11.7035
DUT	10533	BAS-II	6.16054		CLIC3	9751	GRN	11.4496
KIAA0101	10619	BAS-II	5.54427		ACER1	17334	GRN	11.4195
TK1	12382	BAS-II	5.13444		SPINK5	5656	GRN	11.3203
DEK	4593	BAS-II	4.49215		TMEM45A	3798	GRN	11.248
RANBP1	14210	BAS-II	4.43651		SPRR1B	1261	GRN	11.2348
STRA13	12450	BAS-II	4.10164		AADAC	4072	GRN	11.1301
MCM7	5669	BAS-II	4.03777		TM7SF2	10296	GRN	10.902
SLBP	3338	BAS-II	3.72425		KLK7	18279	GRN	10.8845
DNAJC9	8546	BAS-II	3.66031		ELOVL4	6504	GRN	10.8795
RRM2	1556	BAS-II	3.59686		SBSN	17815	GRN	10.8503
NASP	512	BAS-II	3.55417		SULT2B1	18179	GRN	10.8394
MCM3	4923	BAS-II	3.55109		KRTDAP	17813	GRN	10.784
TYMS	12484	BAS-II	3.46266		SDR16C5	8639	GRN	10.7038
TMEM106C	9108	BAS-II	3.45339		CASP14	17575	GRN	10.4306
SIVA1	10351	BAS-II	3.4432		HAL	12312	GRN	10.3893
ZWINT	8479	BAS-II	3.42784		AADACL2	4071	GRN	10.185
GINS2	11509	BAS-II	3.26205		SPTSSB	4120	GRN	10.0767
DNMT1	13293	BAS-II	3.01821		SLURP1	8975	GRN	9.93738
ENO1	105	BAS-II	2.91964		LYNX1	8977	GRN	9.83568
C19orf48	13970	BAS-II	2.81784		RDH12	13281	GRN	9.7087
ACAT2	5234	BAS-II	2.7893		SCEL	12854	GRN	9.61545
MCM5	14341	BAS-II	2.7315		LY6G6C	6179	GRN	9.58779
IDH2	10808	BAS-II	2.73061		KRT2	11999	GRN	9.48667
ATP5G1	12151	BAS-II	2.72864		DEGS2	13491	GRN	9.47355
CENPU	3825	BAS-II	2.7266		LYPD3	18022	GRN	9.41074
RRM1	7574	BAS-II	2.69024		DSC1	16457	GRN	9.39804
SNRPB	12728	BAS-II	2.68597		SMIM5	16165	GRN	9.34936
SNRPG	1831	BAS-II	2.68421		PYDC1	14697	GRN	9.18775
CARHSP1	11022	BAS-II	2.67462		ARL5A	2766	GRN	9.03872
CDCA7	2176	BAS-II	2.65568		C5orf46	5654	GRN	8.98019
HELLS	8656	BAS-II	2.62587		SDR9C7	12119	GRN	8.96072
PHGDH	854	BAS-II	2.61225		CYP4F22	17588	GRN	8.95828
RPA3	5341	BAS-II	2.60707		TGM3	16662	GRN	8.84274
GMNN	4607	BAS-II	2.58573		THEM5	1227	GRN	8.83623
LSM4	13478	BAS-II	2.57018		CPM	12208	GRN	8.76187
RFC2	5553	BAS-II	2.56874		RP11-365O16.6	1820	GRN	8.67057
DHFR	4079	BAS-II	2.56391		NCCRP1	17935	GRN	8.58995
HINT1	4201	BAS-II	2.50549		CCDC64B	14353	GRN	8.40129
CDT1	11532	BAS-II	2.4165		CARD18	10619	GRN	8.33995
NCL	2423	BAS-II	2.40649		CYSRT1	9769	GRN	8.29734
RNASEH2A	13371	BAS-II	2.34501		CD24	6579	GRN	8.24261
WDR34	7358	BAS-II	2.32742		GPX3	5692	GRN	8.14031
RPA2	305	BAS-II	2.31655		BPIFC	18750	GRN	8.1222
RFC4	3243	BAS-II	2.30325		ALDH3B2	10410	GRN	8.11365
SLC25A5	6287	BAS-II	2.29442		CNFN	18013	GRN	8.11144
PSIP1	6966	BAS-II	2.28581		TMEM99	15718	GRN	8.08703
GAPDH	8915	BAS-II	2.2468		GLTP	12400	GRN	8.0553
CENPH	4009	BAS-II	2.22888		CLDN4	7226	GRN	8.03057
HNRNPF	8438	BAS-II	2.21513		PRSS3	9170	GRN	8.00067
NUDT1	5297	BAS-II	2.17454		ASAP3	297	GRN	7.90992
CENPK	3994	BAS-II	2.17232		KLK8	18280	GRN	7.86508
TPI1	8931	BAS-II	2.16081		KRT78	12005	GRN	7.83277
USP1	599	BAS-II	2.14952		RAB25	1365	GRN	7.81734
ASF1B	13404	BAS-II	2.14119		C10orf99	11239	GRN	7.79247
HNRNPAB	4470	BAS-II	2.13555		IVL	1256	GRN	7.78562
FAM111B	7783	BAS-II	2.13549		DMKN	17814	GRN	7.70797
TFDP1	9879	BAS-II	2.13193		MSMO1	4933	GRN	7.70577
SMC3	8769	BAS-II	2.12871		DGAT2	10501	GRN	7.68152
PLP2	6106	BAS-II	2.12331		PYCARD	14694	GRN	7.67494
CENPM	14443	BAS-II	2.11163		SLPI	16943	GRN	7.66614
CLSPN	386	BAS-II	2.11032		EPHX3	17581	GRN	7.65557
LSM2	4742	BAS-II	2.11001		TMEM40	3341	GRN	7.64683
FBL	13715	BAS-II	2.09186		BLMH	15559	GRN	7.58239
EIF4EBP1	6556	BAS-II	2.06034		CEBPB	17005	GRN	7.46797
SRSF2	12373	BAS-II	2.05494		SLC1A6	17574	GRN	7.46637
HSPE1	2263	BAS-II	2.05227		TUBA4A	3118	GRN	7.44463
ATAD5	11889	BAS-II	2.04868		FABP7	6658	GRN	7.42972
UNG	9461	BAS-II	2.04685		DBI	2672	GRN	7.41244
FEN1	7805	BAS-II	2.03995		FLG	1235	GRN	7.29939
PRDX2	13370	BAS-II	2.03533		KLK1	18274	GRN	7.25952
PAICS	3506	BAS-II	2.03286		CTNNBIP1	149	GRN	7.25689
PA2G4	9239	BAS-II	2.00145		ASGR1	15283	GRN	7.19158
CDCA4	10360	BAS-II	1.9934		MAL2	8879	GRN	7.09161
HADH	3658	BAS-II	1.98071		FAM25A	11251	GRN	7.07142
SNRPD1	12543	BAS-II	1.97722		LGALS7B	17919	GRN	6.91498
VSNL1	1575	BAS-II	1.97717		WFDC5	16939	GRN	6.91123
ITGB3BP	604	BAS-II	1.97579		CDKN2B	9137	GRN	6.88206
MCM4	6594	BAS-II	1.97377		UBR4	245	GRN	6.86319
RAD51AP1	8899	BAS-II	1.95505		CYB5A	16600	GRN	6.86311
POLD2	5467	BAS-II	1.91895		LIPM	11265	GRN	6.80908
HAT1	2169	BAS-II	1.91851		PDZK1IP1	661	GRN	6.78986
CDC6	11990	BAS-II	1.90084		EMP2	14424	GRN	6.76737
H2AFY	4244	BAS-II	1.8957		UPK1A	17823	GRN	6.74756
HSPB11	570	BAS-II	1.88447		CWH43	4531	GRN	6.73647
ORC6	11253	BAS-II	1.86173		ENDOU	11896	GRN	6.70166
NME1	12182	BAS-II	1.86142		ALOX12B	15338	GRN	6.68699
C9orf142	7470	BAS-II	1.84939		TMEM79	1375	GRN	6.68496
MCM6	2088	BAS-II	1.84193		KRT10	15717	GRN	6.606
TSEN34	14033	BAS-II	1.84063		SLC39A2	12973	GRN	6.60304
NUDT8	7982	BAS-II	1.84021		RAET1E	6779	GRN	6.60108
VRK1	10297	BAS-II	1.83657		ATP2C2	15049	GRN	6.52437
SYNE2	10115	BAS-II	1.81324		CLEC2A	11710	GRN	6.46949
RMI2	11035	BAS-II	1.8091		DHCR7	10444	GRN	6.4243
SRSF10	239	BAS-II	1.79458		FABP5	8730	GRN	6.36936
DCTPP1	11199	BAS-II	1.78232		SQLE	8921	GRN	6.33704
LSM3	2559	BAS-II	1.76611		HMGCS1	5145	GRN	6.32354
FUS	11235	BAS-II	1.75736		FAM162A	3892	GRN	6.30967
EBP	6087	BAS-II	1.75653		BSPRY	9492	GRN	6.29822
ATP5G3	2186	BAS-II	1.73934		SPRR1A	1259	GRN	6.29596
CACYBP	1198	BAS-II	1.72443		KRT1	12000	GRN	6.29147
UQCRC1	2714	BAS-II	1.70599		GGT6	15212	GRN	6.28567
MPC2	1167	BAS-II	1.7035		HSDL2	9476	GRN	6.20683
SSRP1	7768	BAS-II	1.68801		CLDN1	4246	GRN	6.20523
NDUFB11	6068	BAS-II	1.67986		TACSTD2	737	GRN	6.17952
UHRF1	13202	BAS-II	1.6719		AC006262.4	18118	GRN	6.15527
HNRNPD	3573	BAS-II	1.65598		TMEM125	587	GRN	6.15054
YEATS4	9335	BAS-II	1.64972		BNIPL	1194	GRN	6.1029
MTHFD1	10117	BAS-II	1.63767		SDC1	2075	GRN	6.07674
PGAM1	8675	BAS-II	1.63127		KLK11	18284	GRN	6.03428
IMPDH2	2726	BAS-II	1.63045		GPT	9046	GRN	5.9795
SCCPDH	1510	BAS-II	1.63029		ITM2B	12785	GRN	5.9735
PRKDC	6593	BAS-II	1.61812		NIPAL1	4522	GRN	5.95971
HSPD1	2262	BAS-II	1.61733		PTGER3	792	GRN	5.9379
HPRT1	6326	BAS-II	1.58063		PPDPF	17107	GRN	5.93757
NBL1	197	BAS-II	1.57772		RAB11A	13915	GRN	5.92174
LIG1	13887	BAS-II	1.56777		A2ML1	11695	GRN	5.87076
DYNLT1	5227	BAS-II	1.56746		F3	896	GRN	5.79889
RBBP4	358	BAS-II	1.56253		TMEM45B	10819	GRN	5.79578
NAP1L4	7565	BAS-II	1.54537		DEGS1	1819	GRN	5.79364
RPS21	13042	BAS-II	1.54448		DEFB1	8389	GRN	5.78537
FDPS	1051	BAS-II	1.5402		CIDEA	16403	GRN	5.7852
APITD1	125	BAS-II	1.51699		DLX5	7339	GRN	5.75021
BTG3	14552	BAS-II	1.51679		EPHB6	7647	GRN	5.74452
SUPT16H	9906	BAS-II	1.50854		PTGS1	9533	GRN	5.71054
PAFAH1B3	13761	BAS-II	1.50752		CYP2J2	745	GRN	5.65395
BRCA2	9697	BAS-II	1.50616		GAN	15028	GRN	5.64641
KPNB1	12131	BAS-II	1.49921		NDRG2	12974	GRN	5.6464
COX5A	10702	BAS-II	1.4797		ALOX12	15273	GRN	5.64185
AKR7A2	193	BAS-II	1.47513		NUPR1	14573	GRN	5.62022
C17orf89	12416	BAS-II	1.47251		MALL	2618	GRN	5.61685
MRPL17	7594	BAS-II	1.45624		NOL3	14873	GRN	5.5957
MRPS26	12736	BAS-II	1.45538		TGM1	13054	GRN	5.57391
CHEK1	8260	BAS-II	1.45219		POF1B	8091	GRN	5.53039
RAD51	10447	BAS-II	1.4351		PVRL4	1446	GRN	5.52856
TUBG1	12043	BAS-II	1.43485		MUC15	10020	GRN	5.48188
GMPS	3138	BAS-II	1.42759		CD36	7272	GRN	5.47923
RFC5	9519	BAS-II	1.42188		EFNA3	1332	GRN	5.45864
CKMT1B	10499	BAS-II	1.41683		GATA3	10891	GRN	5.45035
ERH	10151	BAS-II	1.39928		LRMP	11792	GRN	5.43057
POLE3	7258	BAS-II	1.398		ELF5	10058	GRN	5.42646
RPA1	11593	BAS-II	1.39104		GJA1	6654	GRN	5.41372
SRSF7	1698	BAS-II	1.37885		LGALS7	17918	GRN	5.39689
C1QBP	11656	BAS-II	1.37513		GGH	8654	GRN	5.39153
SET	7359	BAS-II	1.37458		CCL27	9187	GRN	5.35845
RFC1	3448	BAS-II	1.35568		LAMTOR4	7385	GRN	5.35698
HAUS1	12608	BAS-II	1.355		TPRG1	4242	GRN	5.3461
TSTD1	1120	BAS-II	1.35302		CRNN	1237	GRN	5.3154
DGCR6L	14213	BAS-II	1.34267		TUBB2A	5892	GRN	5.31091
RPL22L1	3176	BAS-II	1.34147		GRHL1	2027	GRN	5.30089
HINT2	7045	BAS-II	1.33439		CERS3	14184	GRN	5.27301
AP2S1	13867	BAS-II	1.32986		GJB6	12634	GRN	5.26982
CCNE2	6715	BAS-II	1.3291		PTK6	17108	GRN	5.24992
NAA38	11714	BAS-II	1.32794		DHCR24	727	GRN	5.22069
CSRP2	9361	BAS-II	1.32108		CCDC64	12481	GRN	5.21843
NDUFS8	7986	BAS-II	1.31485		IGFL3	18116	GRN	5.21161
ATAD2	6806	BAS-II	1.31455		SNX21	16959	GRN	5.20041
SUMO2	12328	BAS-II	1.30779		PHLDA2	9864	GRN	5.12672
LSM6	3742	BAS-II	1.30734		ATP10B	5740	GRN	5.11974
MND1	3765	BAS-II	1.2952		PCDH1	5629	GRN	5.10134
BRCA1	12062	BAS-II	1.28285		ELOVL1	592	GRN	5.10048
CDC45	14199	BAS-II	1.27854		VWA3A	14524	GRN	5.10014
CMSS1	2905	BAS-II	1.26975		FGFBP1	4437	GRN	5.05012
SRRM1	248	BAS-II	1.26759		PLAGL1	6747	GRN	5.03128
MCM2	3017	BAS-II	1.26266		INSIG1	7730	GRN	5.031
YBX1	459	BAS-II	1.26089		DSG1	16459	GRN	5.01071
NOP56	12730	BAS-II	1.25956		SCNN1B	14534	GRN	5.00824
MRPL11	7945	BAS-II	1.25737		PALMD	910	GRN	5.00702
RNASEH2C	7914	BAS-II	1.25733		DUOXA1	13763	GRN	4.97497
ARL6IP6	2116	BAS-II	1.25611		SERPINB5	16579	GRN	4.93818
GCHFR	10449	BAS-II	1.25165		KRT80	11984	GRN	4.93625
CHAF1A	13189	BAS-II	1.248		ACAD9	3943	GRN	4.93381
PKMYT1	10966	BAS-II	1.24179		C14orf1	13371	GRN	4.92631
CHCHD10	14245	BAS-II	1.23813		MOSPD3	7407	GRN	4.90063
WDR76	10507	BAS-II	1.23732		C1orf68	1247	GRN	4.86275
RPS3	8045	BAS-II	1.23038		HBEGF	5569	GRN	4.86144
COPS3	11782	BAS-II	1.22982		ME1	6518	GRN	4.85606
COMTD1	8573	BAS-II	1.22674		KCNK7	10320	GRN	4.84727
EDN3	13027	BAS-II	1.22446		GADD45G	9349	GRN	4.83695
NUDT5	8343	BAS-II	1.22403		PRSS27	14331	GRN	4.83559
TCF19	4714	BAS-II	1.22349		CTC-526N19.1	17783	GRN	4.83398
PPA2	3648	BAS-II	1.22335		ADTRP	5947	GRN	4.82908
PRPS2	5985	BAS-II	1.21975		CALML3	10869	GRN	4.80742
YWHAQ	1548	BAS-II	1.21959		MYH14	18257	GRN	4.78776
SAC3D1	7881	BAS-II	1.21724		TMEM54	459	GRN	4.77266
SNRPD3	14258	BAS-II	1.21318		GGCT	7070	GRN	4.75152
DSN1	12897	BAS-II	1.21231		CDKN1A	6298	GRN	4.74575
CYC1	6891	BAS-II	1.21087		KCTD11	15298	GRN	4.74269
SMC1A	6122	BAS-II	1.20604		SC5D	10761	GRN	4.73426
RBX1	14422	BAS-II	1.20503		LGALSL	2342	GRN	4.72617
MRPS6	14606	BAS-II	1.20463		ANKRD22	11266	GRN	4.7008
EIF4A3	12401	BAS-II	1.20273		CRCT1	1239	GRN	4.69637
HMCES	3033	BAS-II	1.20165		LYPD2	8976	GRN	4.68721
TEX30	9849	BAS-II	1.20071		LIPK	11263	GRN	4.6696
H3F3A	1413	BAS-II	1.19998		SPTLC3	16724	GRN	4.65815
RFC3	9701	BAS-II	1.19605		TECR	17568	GRN	4.63655
TRAP1	10991	BAS-II	1.19449		TMEM184A	6908	GRN	4.63306
PAQR4	10967	BAS-II	1.19399		CEBPA	17775	GRN	4.63088
PXMP2	9628	BAS-II	1.18606		DNAJB2	3120	GRN	4.62951
NOLC1	8729	BAS-II	1.18223		RASD1	15429	GRN	4.62486
BCL7C	11217	BAS-II	1.17685		ADGRF4	6415	GRN	4.62135
PSMC3	7756	BAS-II	1.17628		JUP	15745	GRN	4.60976
PSMG3	5293	BAS-II	1.17625		PLA2G3	18731	GRN	4.5865
PPIF	8585	BAS-II	1.16712		FCGR3B	1469	GRN	4.58403
NHP2	4469	BAS-II	1.16679		EGR3	8480	GRN	4.56611
MSH2	1736	BAS-II	1.16611		TLCD1	15528	GRN	4.56364
CDCA5	7883	BAS-II	1.166		RECQL	11777	GRN	4.55578
NR2C2AP	13502	BAS-II	1.16476		PPL	14402	GRN	4.55342
PDCD5	13558	BAS-II	1.16405		HSPB1	7254	GRN	4.55194
ATP5J	14557	BAS-II	1.16095		ZNF750	16333	GRN	4.51891
E2F1	12854	BAS-II	1.15983		ANKRD35	1105	GRN	4.50848
MSH6	1737	BAS-II	1.15917		RHOD	10383	GRN	4.50767
MRPS34	10912	BAS-II	1.14993		SERPINB3	16583	GRN	4.47967
BLVRB	13729	BAS-II	1.14549		HOMER2	14084	GRN	4.47276
PSMG1	14629	BAS-II	1.14468		ABHD5	3491	GRN	4.45426
FAM96A	10614	BAS-II	1.14257		SH3GLB2	9624	GRN	4.44988
NOP58	2295	BAS-II	1.13754		SLC8A1	2232	GRN	4.44674
HMGA1	4804	BAS-II	1.13291		ATP6V1C2	2040	GRN	4.44507
PPP1CA	7970	BAS-II	1.13236		TMEM116	12428	GRN	4.40814
PSAT1	7113	BAS-II	1.13127		SMAGP	11972	GRN	4.39298
DPY30	1668	BAS-II	1.12788		BBOX1	10022	GRN	4.38284
ADI1	1530	BAS-II	1.12239		DHRS4	13029	GRN	4.37992
COX5B	1950	BAS-II	1.11739		CA2	8747	GRN	4.36914
POLE4	1884	BAS-II	1.11673		EPHA1	7657	GRN	4.35717
MYBL2	12923	BAS-II	1.11331		BNIP3L	8505	GRN	4.35498
TOMM40	13809	BAS-II	1.10805		PLBD1	11752	GRN	4.32073
SLC25A39	12085	BAS-II	1.10217		RBP1	4020	GRN	4.31181
POLD3	8039	BAS-II	1.09464		ELOVL7	5192	GRN	4.28286
RAD51C	12218	BAS-II	1.08761		GPLD1	5995	GRN	4.25429
PPM1G	1641	BAS-II	1.08711		GRHL3	314	GRN	4.24766
RNASEH2B	9778	BAS-II	1.0827		MGST2	4849	GRN	4.24341
NCAPH2	14518	BAS-II	1.06484		GADD45B	17232	GRN	4.23476
CKMT1A	10501	BAS-II	1.06237		ACSL1	4984	GRN	4.20733
DNPH1	4885	BAS-II	1.06062		PLEKHN1	13	GRN	4.20586
NAE1	11347	BAS-II	1.05926		GDPD3	14632	GRN	4.20199
ECHS1	8870	BAS-II	1.05505		FMO5	1123	GRN	4.19009
BAZ1B	5539	BAS-II	1.04942		PLA2G2F	258	GRN	4.17633
SNRPE	1298	BAS-II	1.04777		PLA2G4D	13711	GRN	4.15253
MT-ND5	14704	BAS-II	1.04721		LMO7	12846	GRN	4.1522
RPL39L	3246	BAS-II	1.04476		KRT23	15721	GRN	4.14402
CEP57	8114	BAS-II	1.04102		CREG1	1503	GRN	4.13952
MCM10	8348	BAS-II	1.04065		NUAK2	1708	GRN	4.1148
PRIM1	9265	BAS-II	1.03574		GSTA3	6431	GRN	4.09508
TIMM13	13148	BAS-II	1.03539		TGM5	13731	GRN	4.08965
SHMT1	11804	BAS-II	1.03524		CACNB4	2767	GRN	4.08307
RIF1	2109	BAS-II	1.02868		SP6	15892	GRN	4.05433
SNRNP40	332	BAS-II	1.0283		ULK3	13996	GRN	4.03514
MCMBP	8815	BAS-II	1.02066		PXMP4	16828	GRN	4.03111
SNRNP25	10858	BAS-II	1.01962		PSAPL1	4413	GRN	4.03105
DKC1	6405	BAS-II	1.01638		RNF39	6109	GRN	4.02444
MRPS16	8548	BAS-II	1.01531		FLG2	1236	GRN	4.01984
BARD1	2338	BAS-II	1.01132		METRNL	16335	GRN	3.99073
CASP8AP2	5015	BAS-II	1.00633		LIPN	11264	GRN	3.97844
TSTA3	6874	BAS-II	0.998601		FAM84A	2054	GRN	3.97171
ESCO2	6521	BAS-II	0.996457		NKPD1	18083	GRN	3.94911
PSMC3IP	12041	BAS-II	0.995864		NIPAL4	5723	GRN	3.93897
SVIP	7674	BAS-II	0.990882		XG	7762	GRN	3.93607
NDUFB6	6996	BAS-II	0.984157		WDR62	17846	GRN	3.93118
C4orf27	3795	BAS-II	0.9807		SORD	13759	GRN	3.92465
TMEM97	11842	BAS-II	0.973907		SLC23A1	5554	GRN	3.91071
SNRPA	13736	BAS-II	0.972071		EIF6	16854	GRN	3.90911
GPN3	9478	BAS-II	0.971273		ACPP	3972	GRN	3.88489
PTBP1	13093	BAS-II	0.970003		SCNN1A	11630	GRN	3.88312
ZWILCH	10646	BAS-II	0.965961		KRT77	12001	GRN	3.87177
SLC25A10	12435	BAS-II	0.956783		KIFC2	9043	GRN	3.85788
MRPL12	12434	BAS-II	0.953912		MIR210HG	9812	GRN	3.85676
MRPL37	575	BAS-II	0.951508		CYP4B1	655	GRN	3.82526
ADK	8568	BAS-II	0.951146		CH507-42P11.7	19019	GRN	3.81454
OLA1	2178	BAS-II	0.947368		DAPL1	2787	GRN	3.81406
MNS1	10578	BAS-II	0.946411		LOR	1268	GRN	3.8003
MRPL14	4900	BAS-II	0.943276		DUSP2	2521	GRN	3.79364
PGRMC1	6285	BAS-II	0.939624		PPP1R14C	6786	GRN	3.79202
NUDT21	11294	BAS-II	0.930279		CHI3L1	1681	GRN	3.78778
FN3KRP	12474	BAS-II	0.928655		ID2	2011	GRN	3.77929
PLAC9	8594	BAS-II	0.921996		HIST2H2BE	1154	GRN	3.76711
C16orf13	10878	BAS-II	0.920219		CLDN23	8395	GRN	3.75821
RBM17	8326	BAS-II	0.917847		RP11-145E17.2	9701	GRN	3.75351
HSD17B8	4782	BAS-II	0.917839		SLC31A2	9485	GRN	3.7398
C1orf35	1430	BAS-II	0.917656		UBC	12580	GRN	3.73615
SUMO1	2294	BAS-II	0.909267		LIPH	4218	GRN	3.73417
NAA50	2950	BAS-II	0.908629		ABCA12	3064	GRN	3.73142
EEF1E1	4549	BAS-II	0.903556		CCSAP	1875	GRN	3.72795
POLR2I	13626	BAS-II	0.898689		BDH1	4310	GRN	3.72247
COX6A1	9537	BAS-II	0.894906		HDAC5	15816	GRN	3.70513
TIMELESS	9257	BAS-II	0.894356		CST6	10344	GRN	3.7027
FANCL	1764	BAS-II	0.887729		SERPINB12	16580	GRN	3.6892
MEA1	4876	BAS-II	0.886588		ADH6	4717	GRN	3.6891
DONSON	14600	BAS-II	0.886549		PNPLA1	6293	GRN	3.68506
AHCY	12861	BAS-II	0.879177		SLC27A4	9601	GRN	3.65059
CENPQ	4920	BAS-II	0.876927		SMPDL3A	6659	GRN	3.63993
SMCO4	8097	BAS-II	0.873562		MED8	593	GRN	3.63369
FANCI	10797	BAS-II	0.871996		DNASE1L2	14312	GRN	3.61816
SDHD	8167	BAS-II	0.871736		N4BP3	5823	GRN	3.61638
BRIX1	3912	BAS-II	0.868257		ALDOC	15517	GRN	3.59724
PHB2	8940	BAS-II	0.86377		SDCBP2	16651	GRN	3.58948
PMF1	1072	BAS-II	0.86134		ADAP2	15571	GRN	3.58724
MRPL18	5236	BAS-II	0.859143		EGLN3	13090	GRN	3.57318
NXT1	12815	BAS-II	0.858239		HMGCR	5269	GRN	3.57059
ILF3	13313	BAS-II	0.857124		CEACAM19	18063	GRN	3.56775
DEFB1	6433	SPN	3.62155		POSTN	12723	BAS-III	14.7115
CCND1	8000	SPN	2.71383		COL17A1	11436	BAS-III	14.1984
FXYD3	13591	SPN	2.64182		CXCL14	5520	BAS-III	14.161
RPS18	4787	SPN	2.5729		TGFBI	5523	BAS-III	13.4146
DSC3	12566	SPN	2.46126		DST	6450	BAS-III	13.4047
CLEC2B	8966	SPN	2.39727		ASS1	9649	BAS-III	13.29
RPS19	13751	SPN	2.32398		KRT15	15736	BAS-III	13.2826
RPS8	496	SPN	2.30898		GDPD2	8035	BAS-III	12.4809
RPL13	11545	SPN	2.04658		FAM134B	5075	BAS-III	11.6013
IGF2	7556	SPN	2.03964		DKK3	9961	BAS-III	11.2728
RPL21	9678	SPN	2.01859		DCN	12285	BAS-III	11.1445
RPL34	3660	SPN	1.9922		COL7A1	3555	BAS-III	10.7704
RPL7	6652	SPN	1.94476		BGN	8309	BAS-III	10.5416
RPS6	6978	SPN	1.90944		WNT3	15876	BAS-III	10.5046
RPS14	4356	SPN	1.89826		PDLIM1	11315	BAS-III	10.3498
RPL18A	13466	SPN	1.87397		SYT8	9844	BAS-III	10.2896
RPS13	7652	SPN	1.86944		EFEMP1	2304	BAS-III	10.1703
RPS4X	6180	SPN	1.85882		MATN2	8803	BAS-III	10.1265
RPL36	13208	SPN	1.77365		IGFBP5	3078	BAS-III	9.84009
RPS17	10766	SPN	1.74274		KRT14	15740	BAS-III	9.77724
CXADR	14551	SPN	1.737		LAMB4	7483	BAS-III	9.43758
RPL26	11735	SPN	1.73374		COL18A1	19228	BAS-III	9.41393
RPS15A	11072	SPN	1.73225		DLK2	6373	BAS-III	9.12271
RPS7	1535	SPN	1.68189		S100A2	1281	BAS-III	9.06403
RPL13A	13931	SPN	1.68101		LAMB3	1743	BAS-III	8.76137
RPL31	1974	SPN	1.67703		IL1R2	2581	BAS-III	8.73952
RPS24	8582	SPN	1.66202		SECTM1	16319	BAS-III	8.71334
RPL35A	3306	SPN	1.64395		IL18	10663	BAS-III	8.5777
RPL9	3450	SPN	1.64046		KRT5	11994	BAS-III	8.57606
RPL32	2548	SPN	1.62424		TXNIP	1113	BAS-III	8.56884
RPS29	10028	SPN	1.61296		ASCL2	9852	BAS-III	8.52365
RPL8	6920	SPN	1.60114		NREP	5399	BAS-III	8.44318
RPS3A	3749	SPN	1.57861		CCL2	15599	BAS-III	8.40778
RPL11	230	SPN	1.5723		CYR61	840	BAS-III	8.33755
RPL6	9496	SPN	1.55552		CTNNAL1	9456	BAS-III	8.26733
RPLP0	9533	SPN	1.54182		DAAM1	13220	BAS-III	8.2647
RPL29	2787	SPN	1.52436		FJX1	10066	BAS-III	8.25676
RPLP1	10665	SPN	1.51283		CDH13	15035	BAS-III	8.21765
RPS27	1015	SPN	1.50594		SPON2	4343	BAS-III	8.18338
RPL10A	4818	SPN	1.50417		GAMT	17189	BAS-III	8.17073
RPS15	13116	SPN	1.50114		ANTXR1	2371	BAS-III	8.0605
EEF1B2	2311	SPN	1.49686		SERPINH1	10499	BAS-III	7.65454
RPL35	7302	SPN	1.45808		ALDH3A1	15475	BAS-III	7.65349
RPS27A	1753	SPN	1.44702		WNT10A	3105	BAS-III	7.56002
NACA	9264	SPN	1.42271		ITGB4	16167	BAS-III	7.53617
RPS25	8214	SPN	1.40682		CDCA7L	7006	BAS-III	7.50484
RPL23A	11861	SPN	1.38899		TNS4	15707	BAS-III	7.5015
RPS5	14143	SPN	1.38327		LIMA1	11960	BAS-III	7.44256
RPL27A	7602	SPN	1.37653		SH3PXD2A	11431	BAS-III	7.43797
RPL18	13900	SPN	1.35041		HOPX	4568	BAS-III	7.30372
RPLP2	7536	SPN	1.32388		FGFR2	11511	BAS-III	7.27097
RPL27	12058	SPN	1.31289		BTF3	5257	BAS-III	7.23505
RPS12	5129	SPN	1.26877		TIMP3	18754	BAS-III	7.20612
RPL37	3934	SPN	1.26345		EDN1	5950	BAS-III	7.16542
RPL41	9240	SPN	1.24192		TP53AIP1	10815	BAS-III	7.13316
RPL23	11959	SPN	1.20245		IL20RB	4004	BAS-III	7.09285
RPL36A	6225	SPN	1.14202		FMO1	1528	BAS-III	7.09103
RPS28	13263	SPN	1.12363		PDPN	194	BAS-III	7.00719
RPS2	10922	SPN	1.11297		IFITM3	9799	BAS-III	6.99842
EFNA1	1039	SPN	1.11245		C1R	11674	BAS-III	6.9467
RPS23	4086	SPN	1.07684		LINC01315	18905	BAS-III	6.9457
RPL7A	7420	SPN	1.05863		SERPINB7	16585	BAS-III	6.91498
RPL37A	2349	SPN	1.04403		TAX1BP3	15196	BAS-III	6.90294
HOOK2	13368	SPN	1.03083		CCND2	11615	BAS-III	6.85087
RPL15	2587	SPN	1.00626		WLS	781	BAS-III	6.83822
RPS11	13932	SPN	0.980119		GLTSCR2	18159	BAS-III	6.81629
RPL19	11965	SPN	0.968794		LFNG	6918	BAS-III	6.81331
RPL22	81	SPN	0.960436		JAG2	13561	BAS-III	6.78479
TNFSF10	3181	SPN	0.925997		BASP1	5077	BAS-III	6.68684
SOSTDC1	5353	SPN	0.908426		PTRF	15765	BAS-III	6.67948
RPL28	14057	SPN	0.857085		CLSTN1	148	BAS-III	6.67288
RPS16	13709	SPN	0.820527		BLCAP	16891	BAS-III	6.65541
RPS10	4807	SPN	0.814362		PDGFC	4912	BAS-III	6.61529
CDHR1	8602	SPN	0.70945		NTF3	11625	BAS-III	6.58599
PIK3C2G	9011	SPN	0.666714		ANXA1	9299	BAS-III	6.57739
RPS4Y1	14159	SPN	0.638183		FAM213A	11234	BAS-III	6.5757
ANXA8L1	8453	SPN	0.630354		CCM2	7147	BAS-III	6.56009
VAV3	751	SPN	0.62893		LINC01497	16106	BAS-III	6.54096
POU2F3	8235	SPN	0.605007		ALOX15B	15336	BAS-III	6.50361
TLE4	7114	SPN	0.564421		TPT1	12763	BAS-III	6.43265
IRX3	11282	SPN	0.553753		EIF3E	8856	BAS-III	6.41722
RP4-737E23.2	12813	SPN	0.520619		THBS2	6866	BAS-III	6.40567
COMMD6	9807	SPN	0.483827		GNB2L1	5866	BAS-III	6.39537
ARL4A	5350	SPN	0.432169		ITGA3	15935	BAS-III	6.39133
EPN2	11815	SPN	0.421283		IRX4	5032	BAS-III	6.38704
EEF2K	11108	SPN	0.40682		RPL5	882	BAS-III	6.36544
SMAD5-AS1	4249	SPN	0.363544		GUK1	1858	BAS-III	6.35832
MYCL	432	SPN	0.357311		DUSP14	15643	BAS-III	6.32662
CCNL2	31	SPN	0.325673		ZFP36L2	2243	BAS-III	6.31578
ASH1L	1054	SPN	0.297999		IGFBP3	7152	BAS-III	6.26817
WFDC2	12944	SPN	0.289309		ATP1B3	4027	BAS-III	6.26667
PPP2R3A	3067	SPN	0.287737		SFRP1	8580	BAS-III	6.24373
FOXN1	11849	SPN	0.286899		ITGA2	5162	BAS-III	6.22758
CYP39A1	4911	SPN	0.27848		TNNT1	18378	BAS-III	6.15198
RAB40B	12472	SPN	0.273071		ORAI3	14675	BAS-III	6.14776
TNFRSF25	90	SPN	0.272944		TIMP1	7915	BAS-III	6.14133
FAU	7888	SPN	0.269479		NFIB	9107	BAS-III	6.14001
SMAD5	4250	SPN	0.268355		P3H2	4244	BAS-III	6.09277
IL34	11429	SPN	0.264885		GSTM3	974	BAS-III	6.09234
TOM1L2	11790	SPN	0.260751		WNT7A	3349	BAS-III	6.09174
SESN1	5052	SPN	0.256424		EEF1A1	6485	BAS-III	6.04715
LRRC1	4936	SPN	0.249302		LY6E	8980	BAS-III	6.02544
MAF	11473	SPN	0.198152		HSPB8	12477	BAS-III	6.01623
CLSTN3	8948	SPN	0.187603		ASPN	9368	BAS-III	5.96217
AFMID	12383	SPN	0.183677		TNFRSF18	23	BAS-III	5.9443
CAB39L	9766	SPN	0.162439		DLL1	6875	BAS-III	5.9081
FAM98C	13678	SPN	0.156033		POLR1D	12682	BAS-III	5.87431
MYEOV	7998	SPN	0.149946		KRT31	15729	BAS-III	5.86348
NLRP1	11660	SPN	0.141275		IGFBP2	3077	BAS-III	5.81879
SERPINA12	10280	SPN	0.140845		KLK5	18277	BAS-III	5.81719
MAB21L3	837	SPN	0.139015		SNHG8	4795	BAS-III	5.80675
GLI4	6861	SPN	0.138913		RARRES3	10237	BAS-III	5.78905
LINC00685	5953	SPN	0.138909		SLC38A5	7925	BAS-III	5.78802
RNF152	12653	SPN	0.132939		NRG1	8544	BAS-III	5.77346
AC004231.2	12002	SPN	0.127402		FBXW7	4894	BAS-III	5.75464
SLC16A11	11675	SPN	0.119272		YBX3	11727	BAS-III	5.74542
LRP4	7746	SPN	0.117984		C2orf40	2601	BAS-III	5.7293
GABRP	4412	SPN	0.116274		DDB2	10111	BAS-III	5.72578
KIAA2026	6949	SPN	0.108592		TP63	4243	BAS-III	5.71176
BCL9L	8211	SPN	0.102242		FERMT1	16710	BAS-III	5.68997
TMC5	11082	SPN	0.0993331		TENM2	5746	BAS-III	5.64719
VANGL2	1116	SPN	0.0991148		EEF1D	8995	BAS-III	5.62557
PPP1R3B	6439	SPN	0.0979299		SLC47A2	15473	BAS-III	5.61953
RNF180	3990	SPN	0.0967861		ITGA6	2852	BAS-III	5.59359
IGFL4	13846	SPN	0.0872085		ERAP2	5368	BAS-III	5.59038
TSNARE1	6850	SPN	0.0869378		ITM2A	8083	BAS-III	5.5751
ATXN7L3B	9350	SPN	0.0844614		AES	17246	BAS-III	5.55714
GIGYF1	5693	SPN	0.0783145		IMPA2	16401	BAS-III	5.55162
LNX1	3493	SPN	0.0782285		EGR1	5542	BAS-III	5.54691
CDC42BPG	7875	SPN	0.0764563		PHLDB2	3826	BAS-III	5.52397
HBA1	10863	SPN	0.0696654		RPL10A	6282	BAS-III	5.5052
RP11-258C19.7	6119	SPN	0.0675203		ERRFI1	131	BAS-III	5.50302
FAM193B	4461	SPN	0.065163		TMEM37	2673	BAS-III	5.50223
RP11-191L9.4	14499	SPN	0.0648088		KRT19	15737	BAS-III	5.46894
SS18L1	13035	SPN	0.0633529		SLITRK6	12864	BAS-III	5.46029
RP11-817O13.9	10707	SPN	0.0627727		LSP1	9846	BAS-III	5.41961
MST1	2742	SPN	0.0623749		DEPDC7	10044	BAS-III	5.39454
RORC	971	SPN	0.0608581		ARL4C	3207	BAS-III	5.36625
THAP6	3549	SPN	0.0539215		IGFBP6	12012	BAS-III	5.33735
LINC01355	221	SPN	0.0533511		LMO1	9925	BAS-III	5.31973
PCDHB14	4306	SPN	0.0520615		RIN1	10357	BAS-III	5.3177
RP11-480C16.1	2026	SPN	0.0507341		RND3	2760	BAS-III	5.31399
MANEA-AS1	5018	SPN	0.0499692		SULT1E1	4592	BAS-III	5.30175
LINC00885	3280	SPN	0.0485194		ATP2B1	12281	BAS-III	5.27972
RABGAP1	7294	SPN	0.0463798		EEF2	17273	BAS-III	5.27844
PRR15L	12140	SPN	0.0457454		MYADM	18348	BAS-III	5.25873
PCDHGA10	4313	SPN	0.0454503		DAPK2	13883	BAS-III	5.21348
ZNF234	13795	SPN	0.0437006		PHYHIP	8469	BAS-III	5.21079
NGF	833	SPN	0.0427833		CCDC3	10907	BAS-III	5.1614
RP11-396C23.2	1414	SPN	0.0411459		MEF2A	14177	BAS-III	5.16089
RP11-452L6.1	11242	SPN	0.0406926		JUN	739	BAS-III	5.15173
RP11-111F5.3	7077	SPN	0.0406456		S100A6	1277	BAS-III	5.14545
RP11-830F9.5	11537	SPN	0.0399443		CDCP1	3511	BAS-III	5.11642
ZNF565	13630	SPN	0.0399224		PRNP	16696	BAS-III	5.11137
AC091729.7	5285	SPN	0.0388468		KREMEN2	14342	BAS-III	5.11048
NBPF12	887	SPN	0.0388168		PDGFA	6885	BAS-III	5.09313
PLEKHG4	11366	SPN	0.0378954		MXRA5	7768	BAS-III	5.09006
GPR37	5784	SPN	0.0375283		JUNB	17516	BAS-III	5.08444
MAFTRR	11475	SPN	0.0367569		CCNG2	4638	BAS-III	5.07965
PERM1	12	SPN	0.0358613		ATF3	1769	BAS-III	5.0243
ARHGEF9	6150	SPN	0.0352228		NTF4	18206	BAS-III	5.0212
MAPK8IP3	10910	SPN	0.0322613		RPS9	18360	BAS-III	5.01765
SLC47A1	11818	SPN	0.031824		SLC2A1	582	BAS-III	5.01255
AC131097.4	2492	SPN	0.0313072		LAMA3	16439	BAS-III	4.99982
SEMA3E	5591	SPN	0.0304395		ARPC2	3084	BAS-III	4.97986
BAALC	6760	SPN	0.0300554		CA12	13877	BAS-III	4.96635
EN1	2036	SPN	0.0297503		RPL3	18850	BAS-III	4.96558
ZNF433	13344	SPN	0.0292027		FOS	13363	BAS-III	4.95756
CTD-2012K14.6	11375	SPN	0.0283169		ZFP36	17942	BAS-III	4.95674
ZNF573	13669	SPN	0.0276718		KRTCAP3	2148	BAS-III	4.94608
ZNF443	13355	SPN	0.0275134		CARD16	10617	BAS-III	4.92244
ANKRD33B	3882	SPN	0.0267821		ETFA	14025	BAS-III	4.91743
ATP6V1B1	1835	SPN	0.0249114		SOCS3	16223	BAS-III	4.90234
LINC01549	14550	SPN	0.0245649		C19orf33	17902	BAS-III	4.89083
CRACR2B	7538	SPN	0.0243746		RPL12	9568	BAS-III	4.88772
XKR6	6445	SPN	0.0240077		C1orf21	1602	BAS-III	4.87487
SLC25A25-AS1	7341	SPN	0.0239074		MET	7504	BAS-III	4.86554
TRIM66	7601	SPN	0.0234269		WNT7B	18946	BAS-III	4.85735
NTM	8291	SPN	0.0234058		SMOC2	6864	BAS-III	4.85725
LINC00992	4174	SPN	0.0229623		ISOC1	5462	BAS-III	4.83693
SPINT3	12945	SPN	0.0226845		SERTAD4	1753	BAS-III	4.83234
RP11-293M10.1	10206	SPN	0.0219035		RYR1	17911	BAS-III	4.83044
TDRD6	4913	SPN	0.02187		TGIF1	16360	BAS-III	4.82165
ZNF441	13339	SPN	0.0216756		RNASET2	6854	BAS-III	4.81902
MFSD4	1312	SPN	0.0213657		SERPINI1	4125	BAS-III	4.80771
FRMPD1	7060	SPN	0.0210215		NPR3	5090	BAS-III	4.80339
RP11-890B15.3	8289	SPN	0.0205323		MEST	7571	BAS-III	4.7999
RP11-66N24.3	9940	SPN	0.0198784		AJUBA	13004	BAS-III	4.78973
LINC00893	6354	SPN	0.0193779		TGFB1	17985	BAS-III	4.76028
RP11-211G23.2	7999	SPN	0.0186836		TNNI2	9845	BAS-III	4.7511
RP11-285F7.2	1409	SPN	0.0181796		CAV2	7502	BAS-III	4.74771
AP001462.6	7872	SPN	0.018118		AF131217.1	19064	BAS-III	4.73563
CDA	203	SPN	0.0177415		SYNPO2	4800	BAS-III	4.72959
RP5-1180E21.5	793	SPN	0.0175856		SEPP1	5138	BAS-III	4.71656
FAM13A-AS1	3607	SPN	0.0170752		COL5A2	2933	BAS-III	4.70016
KPNA5	5092	SPN	0.0169909		CYB5R1	1676	BAS-III	4.68762
RP11-434E6.4	11283	SPN	0.0164934		RPSA	3462	BAS-III	4.68483
SLC45A3	1314	SPN	0.0157312		RTN4	2294	BAS-III	4.68046
RP11-66B24.4	10849	SPN	0.0156529		MMP28	15621	BAS-III	4.67412
RP11-755F10.1	7933	SPN	0.0148332		APOBEC3C	18842	BAS-III	4.66269
WDR97	6894	SPN	0.0141349		KITLG	12274	BAS-III	4.6609
DNHD1	7588	SPN	0.0131719		SLC12A4	14911	BAS-III	4.65845
TRIM71	2610	SPN	0.0129394		NNAT	16892	BAS-III	4.65233
FLJ22447	10107	SPN	0.0123873		MOB3B	9146	BAS-III	4.64048
NBPF26	859	SPN	0.0120829		RPL10	8333	BAS-III	4.62377
PRR34	14483	SPN	0.0120728		BFAR	14457	BAS-III	4.60549
DLGAP3	375	SPN	0.0113146		PTGS2	1615	BAS-III	4.59089
RP11-121C2.2	3474	SPN	0.0110052		RIN2	16756	BAS-III	4.58599
AL365181.2	1084	SPN	0.0109945		WNT4	282	BAS-III	4.55311
AC007325.2	14711	SPN	0.0100057		KCNJ2	16108	BAS-III	4.55059
RP11-488C13.5	10217	SPN	0.0098406		ARL9	4566	BAS-III	4.54317
LA16c-OS12.2	10864	SPN	0.00930723		ABRACL	6725	BAS-III	4.5426
RP11-348N5.9	8774	SPN	0.0090522		CXADR	19045	BAS-III	4.54097
CTD-2006H14.2	6704	SPN	0.00851603		COL4A5	8170	BAS-III	4.54046
PARK2	5243	SPN	0.00836749		RPS2	14289	BAS-III	4.53999
GS1-124K5.3	5521	SPN	0.00834012		COPZ2	15899	BAS-III	4.53179
PRODH	14187	SPN	0.00821224		GAS1	9335	BAS-III	4.53139
HID1	12319	SPN	0.0076301		RPS5	18487	BAS-III	4.51241
RP5-851M4.1	12814	SPN	0.0062232		RAMP1	3221	BAS-III	4.51074
TAPT1-AS1	3410	SPN	0.00618692		PSTPIP1	14029	BAS-III	4.50949
AC114730.7	2491	SPN	0.00579807		DUSP1	5766	BAS-III	4.50391
CASC11	6827	SPN	0.00579602		EIF2A	4059	BAS-III	4.49295
RP11-348N5.7	8775	SPN	0.00567828		MROH2A	3203	BAS-III	4.49225
SLC34A1	4452	SPN	0.00517809		LTBP4	17972	BAS-III	4.49094
C2	4749	SPN	0.00434618		C5orf56	5476	BAS-III	4.4529
LINC00894	6358	SPN	0.00415825		FOSB	18093	BAS-III	4.42763
HMGB2	3800	BAS-I	10.7472		BOC	3845	BAS-III	4.42345
PTTG1	4397	BAS-I	9.98555		TP73	95	BAS-III	4.40864
UBE2C	12949	BAS-I	9.72451		DDR1	6139	BAS-III	4.40244
TUBA1B	9131	BAS-I	9.4507		ANXA3	4642	BAS-III	4.40055
CKS2	7140	BAS-I	9.07672		FHL2	2598	BAS-III	4.38101
STMN1	266	BAS-I	8.23605		GOLGA7B	11348	BAS-III	4.36038
CENPF	1368	BAS-I	8.19777		SLC27A6	5461	BAS-III	4.34025
NUSAP1	10462	BAS-I	8.19065		ANXA11	11230	BAS-III	4.32587
TOP2A	11993	BAS-I	7.95039		INCENP	10197	BAS-III	4.31972
CCNB1	4008	BAS-I	7.92955		CCDC102A	14816	BAS-III	4.31284
MT2A	11298	BAS-I	7.85052		KIAA1217	10966	BAS-III	4.29186
KPNA2	12281	BAS-I	7.68058		ODC1	2036	BAS-III	4.27396
ARL6IP1	11073	BAS-I	7.47267		FGFR3	4357	BAS-III	4.2725
CDKN3	10067	BAS-I	7.02806		EPB41L4A-AS1	5401	BAS-III	4.266
SMC4	3156	BAS-I	7.00612		BDKRB1	13469	BAS-III	4.26072
HMGN2	280	BAS-I	6.69567		CITED2	6729	BAS-III	4.23904
CDC20	473	BAS-I	6.609		SOX15	15317	BAS-III	4.23635
HN1	12327	BAS-I	6.55151		TNFRSF1A	11629	BAS-III	4.2251
ASPM	1254	BAS-I	6.35956		WNT3A	1854	BAS-III	4.21651
MKI67	8852	BAS-I	6.31411		IFRD1	7492	BAS-III	4.21103
H2AFZ	3631	BAS-I	6.20531		OCIAD2	4530	BAS-III	4.19867
CALM2	1733	BAS-I	6.14586		GYLTL1B	10094	BAS-III	4.18168
BIRC5	12384	BAS-I	6.10839		CMBL	5059	BAS-III	4.17052
CCNB2	10591	BAS-I	5.97937		PABPC1	8822	BAS-III	4.16865
CKS1B	1031	BAS-I	5.88129		PRDX5	10269	BAS-III	4.16531
CDK1	8488	BAS-I	5.86359		ARHGAP25	2369	BAS-III	4.11983
TUBB	4701	BAS-I	5.76754		RASSF6	4605	BAS-III	4.11403
KIF20B	8635	BAS-I	5.73108		SSBP2	5313	BAS-III	4.10838
TUBB4B	7489	BAS-I	5.62958		BCAM	18066	BAS-III	4.10655
H2AFV	5477	BAS-I	5.50401		SPATS2	11942	BAS-III	4.05666
CENPA	1620	BAS-I	5.4469		IER3	6134	BAS-III	4.04931
PRC1	10823	BAS-I	5.3354		KDSR	16576	BAS-III	4.04616
TUBA1C	9134	BAS-I	5.2599		CHL1	3268	BAS-III	4.03136
CD74	4355	BAS-I	5.18328		TNS1	3081	BAS-III	4.03063
CENPW	5115	BAS-I	5.13458		CASP6	4768	BAS-III	4.01797
CCNA2	3693	BAS-I	5.0073		MIPEP	12656	BAS-III	3.99357
HLA-DRA	4765	BAS-I	5.00567		PTPN14	1781	BAS-III	3.98884
AURKB	11726	BAS-I	4.99757		TOB1	15961	BAS-III	3.98765
CKAP2	9793	BAS-I	4.74677		RAB17	3217	BAS-III	3.98545
HMGB1	9691	BAS-I	4.74227		2019-09-10	2613	BAS-III	3.97689
NUCKS1	1315	BAS-I	4.71239		RPL4	13922	BAS-III	3.96463
HIST1H4C	4617	BAS-I	4.70551		FXYD3	17805	BAS-III	3.94116
HMMR	4403	BAS-I	4.67323		PHLDB1	10720	BAS-III	3.93323
TPX2	12837	BAS-I	4.50552		PAQR7	338	BAS-III	3.92148
PTMS	8925	BAS-I	4.47616		LGR6	1666	BAS-III	3.90401
CENPE	3645	BAS-I	4.46732		HSPA2	13256	BAS-III	3.89423
HMGB3	6363	BAS-I	4.30656		FAM20A	16098	BAS-III	3.87409
MAD2L1	3689	BAS-I	4.27477		IL20RA	6710	BAS-III	3.87361
UBE2S	14058	BAS-I	4.23189		TMEM237	3000	BAS-III	3.86956
CDCA3	8929	BAS-I	4.22506		ADIRF	11249	BAS-III	3.86757
PLK1	11124	BAS-I	4.20401		IQCA1	3211	BAS-III	3.85616
HLA-DRB1	4767	BAS-I	4.18157		GPRC5C	16125	BAS-III	3.84509
PBK	6522	BAS-I	4.13822		RRAS	18233	BAS-III	3.84491
BUB3	8832	BAS-I	4.12318		RP11-490M8.1	2198	BAS-III	3.83476
KIF23	10664	BAS-I	4.10272		DLG5	11213	BAS-III	3.83134
NUF2	1153	BAS-I	4.06553		PLSCR4	4042	BAS-III	3.82622
NMU	3499	BAS-I	4.06362		NMI	2762	BAS-III	3.82315
HLA-DPB1	4779	BAS-I	4.05685		PLCD4	3095	BAS-III	3.82263
TMSB4X	5986	BAS-I	4.03125		IRF1	5478	BAS-III	3.82246
ANP32E	922	BAS-I	3.89389		CASP7	11466	BAS-III	3.80817
HNRNPA2B1	5388	BAS-I	3.82475		STAR	8563	BAS-III	3.74474
HLA-DPA1	4778	BAS-I	3.80858		DRAM1	12339	BAS-III	3.73985
RAD21	6781	BAS-I	3.72898		COL4A6	8169	BAS-III	3.73518
HLA-B	4718	BAS-I	3.71835		PARP10	9013	BAS-III	3.71712
HLA-DQB1	4769	BAS-I	3.6381		FOXP2	7498	BAS-III	3.68724
S100A4	993	BAS-I	3.50005		XYLT2	15943	BAS-III	3.67571
CDCA8	408	BAS-I	3.44956		PYGL	13164	BAS-III	3.66642
HP1BP3	207	BAS-I	3.44153		SLC2A5	138	BAS-III	3.66384
DLGAP5	10077	BAS-I	3.41445		NDFIP2	12861	BAS-III	3.64826
SGOL2	2274	BAS-I	3.39804		NGFR	15926	BAS-III	3.6409
CALM3	13860	BAS-I	3.37198		REEP1	2486	BAS-III	3.64045
TROAP	9136	BAS-I	3.35334		SPRED2	2353	BAS-III	3.63946
HLA-C	4717	BAS-I	3.24947		SERPINB2	16586	BAS-III	3.6181
ANLN	5442	BAS-I	3.24023		NOB1	14943	BAS-III	3.60509
HLA-DQA1	4768	BAS-I	3.23632		KRT6A	11993	BAS-IV	7.04295
DEPDC1	626	BAS-I	3.23414		KRT13	15734	BAS-IV	6.1775
GTSE1	14491	BAS-I	3.22826		CRABP2	1391	BAS-IV	5.87157
SMC2	7214	BAS-I	3.20947		RHCG	14123	BAS-IV	5.71392
MXD3	4448	BAS-I	3.13543		GJB2	12633	BAS-IV	5.5469
UBE2T	1283	BAS-I	3.12892		S100A11	1230	BAS-IV	5.51131
KNSTRN	10440	BAS-I	3.0894		CHCHD10	18629	BAS-IV	5.4441
HLA-DRB5	4766	BAS-I	3.04726		S100A16	1282	BAS-IV	5.44093
SPC25	2150	BAS-I	3.03283		AQP3	9165	BAS-IV	5.34252
NDC80	12489	BAS-I	3.00771		SH3BGRL3	351	BAS-IV	5.33715
GPSM2	759	BAS-I	3.00552		KRT6B	11991	BAS-IV	4.70955
MZT1	9800	BAS-I	2.97119		S100A9	1271	BAS-IV	4.41586
CKAP2L	2022	BAS-I	2.96668		TM4SF1	4049	BAS-IV	4.40761
B2M	10514	BAS-I	2.95809		SLC1A5	18136	BAS-IV	4.09796
KIF22	11164	BAS-I	2.95375		CSTB	19194	BAS-IV	3.86531
SGOL1	2583	BAS-I	2.93415		S100A8	1273	BAS-IV	3.86407
RHEB	5924	BAS-I	2.93032		ALDOA	14626	BAS-IV	3.85164
PTMA	2425	BAS-I	2.92337		TPD52L1	6662	BAS-IV	3.81415
H2AFX	8221	BAS-I	2.83205		TNFRSF12A	14350	BAS-IV	3.76568
MZT2B	2070	BAS-I	2.82642		SERPINB4	16582	BAS-IV	3.71332
DTYMK	2488	BAS-I	2.8172		MPZL2	10708	BAS-IV	3.68042
DDX39A	13408	BAS-I	2.79109		SOSTDC1	6987	BAS-IV	3.6511
LMNB1	4191	BAS-I	2.78374		UQCRH	648	BAS-IV	3.49953
RACGAP1	9146	BAS-I	2.76034		TMSB4X	7795	BAS-IV	3.49361
TYROBP	13618	BAS-I	2.75694		TXNDC17	15264	BAS-IV	3.44952
MIS18BP1	10026	BAS-I	2.75471		KRT18	12007	BAS-IV	3.42117
KIFC1	4795	BAS-I	2.75416		SERPINB13	16581	BAS-IV	3.40191
LMNA	1069	BAS-I	2.75125		TPM1	13870	BAS-IV	3.37804
FCER1A	1100	BAS-I	2.7152		CLTB	5790	BAS-IV	3.35175
SKA2	12221	BAS-I	2.71499		SYNGR2	16217	BAS-IV	3.33946
NEK2	1349	BAS-I	2.68329		KRT17	15742	BAS-IV	3.33618
AURKA	13007	BAS-I	2.65311		AC019349.5	15735	BAS-IV	3.28844
SFPQ	378	BAS-I	2.50417		PPIC	5443	BAS-IV	3.28112
LSM5	5426	BAS-I	2.49979		SPRR2A	1263	BAS-IV	3.22435
TACC3	3341	BAS-I	2.4994		COX7C	5325	BAS-IV	3.22001
LST1	4725	BAS-I	2.49838		KRT6C	11992	BAS-IV	3.18966
FAM83D	12912	BAS-I	2.47228		CNN2	17173	BAS-IV	3.17044
KIF2C	495	BAS-I	2.46871		ATP1A1	1049	BAS-IV	3.14693
CASC5	10446	BAS-I	2.44928		FGF7	13793	BAS-IV	3.1427
TMPO	9410	BAS-I	2.43931		TMPRSS11D	4585	BAS-IV	3.12895
ILF2	1003	BAS-I	2.43921		ZBED2	3824	BAS-IV	3.11314
MRPL51	8913	BAS-I	2.41742		KRT8	12006	BAS-IV	2.99828
NCAPG	3416	BAS-I	2.41686		S100A7	1275	BAS-IV	2.94738
TAGLN2	1106	BAS-I	2.37326		INHBB	2679	BAS-IV	2.93322
CDC25B	12747	BAS-I	2.36531		GABRP	5757	BAS-IV	2.859
EMC9	9951	BAS-I	2.36392		HSD17B1	15768	BAS-IV	2.82769
HLA-DQA2	4770	BAS-I	2.33325		KLK10	18282	BAS-IV	2.81588
TTK	4984	BAS-I	2.29911		PPP1R14B	10260	BAS-IV	2.80492
MZT2A	2077	BAS-I	2.27484		SERPINA12	13458	BAS-IV	2.77911
HLA-DMA	4776	BAS-I	2.26533		RASSF10	9970	BAS-IV	2.77808
CEP55	8650	BAS-I	2.26232		SUSD4	1814	BAS-IV	2.7402
CENPN	11478	BAS-I	2.25261		MYL6	12095	BAS-IV	2.70965
MT1E	11299	BAS-I	2.24278		PFKP	10854	BAS-IV	2.66743
DCTN3	7019	BAS-I	2.24235		PRMT1	18237	BAS-IV	2.62674
CCDC34	7679	BAS-I	2.24176		NOP16	5788	BAS-IV	2.60199
SRSF3	4830	BAS-I	2.2375		DSG3	16461	BAS-IV	2.59401
RAN	9616	BAS-I	2.23729		MDFI	6332	BAS-IV	2.57501
CRNDE	11284	BAS-I	2.22094		THSD4	13959	BAS-IV	2.52283
PSRC1	769	BAS-I	2.20972		FST	5165	BAS-IV	2.50969
RBMX	6346	BAS-I	2.20104		FOXC1	5877	BAS-IV	2.48605
HNRNPA3	2195	BAS-I	2.20085		LCN2	9592	BAS-IV	2.47396
ZDHHC12	7361	BAS-I	2.17004		C10orf54	11157	BAS-IV	2.47227
ATPIF1	311	BAS-I	2.12963		UQCR10	18701	BAS-IV	2.44185
RGS1	1247	BAS-I	2.11653		GBP6	864	BAS-IV	2.42276
ARHGDIB	9005	BAS-I	2.0867		ID1	16797	BAS-IV	2.41181
AIF1	4726	BAS-I	2.07549		PDLIM2	8475	BAS-IV	2.37351
ECT2	3183	BAS-I	2.01361		PTPRE	11552	BAS-IV	2.3723
FAM64A	11661	BAS-I	2.00543		PLAC9	11229	BAS-IV	2.36987
HMGN5	6204	BAS-I	1.99313		LDHA	9998	BAS-IV	2.36844
ANP32B	7193	BAS-I	1.98754		SOX9	16111	BAS-IV	2.36433
KIF20A	4259	BAS-I	1.97093		LAMP5	16715	BAS-IV	2.35496
LAPTM5	328	BAS-I	1.96596		TSHZ2	17019	BAS-IV	2.31508
CAPG	1895	BAS-I	1.96404		WNT11	10503	BAS-IV	2.31225
HMGN1	14633	BAS-I	1.94611		PITX1	5514	BAS-IV	2.3109
ARHGAP11A	10402	BAS-I	1.92517		DDX21	11128	BAS-IV	2.28332
SUN2	14394	BAS-I	1.92022		RPS4Y1	18507	BAS-IV	2.26732
LMNB2	13149	BAS-I	1.92012		SELM	18729	BAS-IV	2.25752
KIF11	8647	BAS-I	1.90105		RUNX1	19125	BAS-IV	2.22727
VPS29	9480	BAS-I	1.88733		TNC	9507	BAS-IV	2.22409
PFN1	11639	BAS-I	1.88707		A4GALT	18913	BAS-IV	2.22284
PSME2	9953	BAS-I	1.85063		BAG1	9161	BAS-IV	2.20648
CKAP5	7744	BAS-I	1.84223		MPZL1	1505	BAS-IV	2.19232
HMGN3	4979	BAS-I	1.83803		C9orf16	9593	BAS-IV	2.18514
PHF19	7276	BAS-I	1.83257		POLR2I	17847	BAS-IV	2.13177
BUB1	2009	BAS-I	1.80565		SCPEP1	15982	BAS-IV	2.12596
PIF1	10623	BAS-I	1.79802		NDUFS5	527	BAS-IV	2.12076
LCP1	9750	BAS-I	1.76424		LBH	2174	BAS-IV	2.09996
DBF4	5600	BAS-I	1.75029		PCDH19	8100	BAS-IV	2.0899
DEPDC1B	3981	BAS-I	1.7397		RSPO1	509	BAS-IV	2.05803
OIP5	10461	BAS-I	1.73789		DNPEP	3122	BAS-IV	2.0421
SPI1	7754	BAS-I	1.71799		TNFRSF21	6411	BAS-IV	2.0335
CORO1A	11187	BAS-I	1.71316		ALDH1A1	9298	BAS-IV	2.0201
CBX3	5389	BAS-I	1.70413		TSPAN1	643	BAS-IV	1.9909
MELK	7052	BAS-I	1.69506		TFCP2L1	2681	BAS-IV	1.98241
RANGAP1	14427	BAS-I	1.68395		SEMA3E	7276	BAS-IV	1.97365
FCER1G	1133	BAS-I	1.67234		HAS3	14929	BAS-IV	1.96283
HJURP	2446	BAS-I	1.6675		MRPL4	17425	BAS-IV	1.93776
CDCA2	6511	BAS-I	1.66201		CDH11	14844	BAS-IV	1.9345
HNRNPR	222	BAS-I	1.65438		FAM19A5	18968	BAS-IV	1.92025
NUDCD2	4402	BAS-I	1.64786		IGFL4	18115	BAS-IV	1.92003
TPRKB	1854	BAS-I	1.63006		PRICKLE1	11873	BAS-IV	1.91377
MIS18A	14579	BAS-I	1.62982		SLC29A2	10361	BAS-IV	1.90965
CD1E	1097	BAS-I	1.62905		KCNJ8	11781	BAS-IV	1.90622
CPVL	5411	BAS-I	1.6165		PTHLH	11821	BAS-IV	1.89454
GAS2L3	9419	BAS-I	1.61439		DDAH2	6180	BAS-IV	1.88745
ALOX5AP	9693	BAS-I	1.59705		LTBP3	10315	BAS-IV	1.86899
DIAPH3	9797	BAS-I	1.59012		MYEOV	10431	BAS-IV	1.85703
TSPAN13	5357	BAS-I	1.58191		GJB3	471	BAS-IV	1.85612
KIF14	1261	BAS-I	1.57937		SOX7	8408	BAS-IV	1.83724
CDKN2D	13309	BAS-I	1.56728		BAALC	8842	BAS-IV	1.83027
BLOC1S1	9221	BAS-I	1.5639		ADGRL3	4576	BAS-IV	1.82472
HYLS1	8261	BAS-I	1.55819		EN1	2668	BAS-IV	1.81805
BANF1	7930	BAS-I	1.55166		DLX2	2851	BAS-IV	1.81403
SUB1	3902	BAS-I	1.54584		UNC5B	11152	BAS-IV	1.7923
CKLF	11343	BAS-I	1.53887		NDUFAF2	5195	BAS-IV	1.78756
CLIC1	4739	BAS-I	1.53806		ECE2	4201	BAS-IV	1.77853
NEURL1B	4419	BAS-I	1.52618		TINAGL1	424	BAS-IV	1.77623
PTGES3	9263	BAS-I	1.51637		ITGB8	7002	BAS-IV	1.77565
EZH2	5891	BAS-I	1.5087		OLFM2	17416	BAS-IV	1.76788
RBM8A	880	BAS-I	1.49766		BOP1	9026	BAS-IV	1.76477
NCAPD2	8914	BAS-I	1.48022		WNT10B	11924	BAS-IV	1.76331
WSB1	11835	BAS-I	1.4762		C8orf59	8741	BAS-IV	1.74896
ARHGAP11B	10391	BAS-I	1.47488		DZANK1	16744	BAS-IV	1.74157
G2E3	9980	BAS-I	1.46746		SFXN4	11498	BAS-IV	1.72748
TUBB6	12528	BAS-I	1.46436		CPE	4934	BAS-IV	1.72743
H1FX	3034	BAS-I	1.46279		KRT32	15732	BAS-IV	1.72698
CDKN2C	540	BAS-I	1.45684		CCDC61	18113	BAS-IV	1.72402
FBXO5	5211	BAS-I	1.44578		EMG1	11670	BAS-IV	1.72054
CCDC18	710	BAS-I	1.4411		PUM3	9073	BAS-IV	1.71884
C15orf48	10524	BAS-I	1.43829		C16orf74	15061	BAS-IV	1.7132
AKR1C2	8311	BAS-I	1.43514		IGFBP4	15706	BAS-IV	1.70515
KIF4A	6165	BAS-I	1.43306		MPHOSPH6	15034	BAS-IV	1.70339
BCL2L12	13941	BAS-I	1.42027		DRAP1	10339	BAS-IV	1.68069
VDAC3	6583	BAS-I	1.41879		ISL2	14026	BAS-IV	1.67359
MORF4L2	6253	BAS-I	1.40927		PFDN6	6248	BAS-IV	1.67145
PSMB3	11956	BAS-I	1.40823		GCGR	16286	BAS-IV	1.67138
HNRNPDL	3575	BAS-I	1.40209		PDXK	19193	BAS-IV	1.66911
TNFAIP8L1	13195	BAS-I	1.39694		CAPN1	10302	BAS-IV	1.64638
SKA3	9658	BAS-I	1.39403		CXCL16	15218	BAS-IV	1.64152
NDUFA2	4292	BAS-I	1.39132		SNCAIP	5439	BAS-IV	1.63634
CBX5	9217	BAS-I	1.39062		ISL1	5159	BAS-IV	1.62831
CCT5	3878	BAS-I	1.37607		PPARGC1A	4455	BAS-IV	1.62756
CNIH4	1401	BAS-I	1.36563		SLC43A2	15162	BAS-IV	1.6243
CCDC109B	3664	BAS-I	1.365		FXYD6	10700	BAS-IV	1.62252
LTB	4724	BAS-I	1.36486		AAMP	3086	BAS-IV	1.61727
PARPBP	9428	BAS-I	1.35978		KRT4	12003	BAS-IV	1.61236
PKIB	5105	BAS-I	1.34317		RNF207	109	BAS-IV	1.59756
MNDA	1098	BAS-I	1.33603		STAT3	15764	BAS-IV	1.59498
ANAPC15	8017	BAS-I	1.33528		THAP4	3258	BAS-IV	1.57606
MDH1	1788	BAS-I	1.31573		AIMP1	4754	BAS-IV	1.57246
PPP2R5C	10317	BAS-I	1.31181		SDPR	2957	BAS-IV	1.56939
CTSS	937	BAS-I	1.31041		CES2	14864	BAS-IV	1.5651
PSMB9	4774	BAS-I	1.30794		PDCD2	6879	BAS-IV	1.55068
RUVBL2	13917	BAS-I	1.30658		BZW2	6991	BAS-IV	1.53609
SSNA1	7483	BAS-I	1.30403		RRP9	3638	BAS-IV	1.53362
TRIP13	3853	BAS-I	1.30287		VPS9D1-AS1	15124	BAS-IV	1.51779
BUB1B	10434	BAS-I	1.30195		PNO1	2361	BAS-IV	1.51559
CIB1	10810	BAS-I	1.30003		LINC01290	14423	BAS-IV	1.51497
EXOSC8	9706	BAS-I	1.29789		MRPL54	17268	BAS-IV	1.51068
KIF5B	8414	BAS-I	1.29717		CD74	5682	BAS-IV	1.50306
PPIH	458	BAS-I	1.2958		CD3EAP	18091	BAS-IV	1.50121
NUP37	9427	BAS-I	1.28984		GPC4	8243	BAS-IV	1.49851
KIF18A	7684	BAS-I	1.28898		FAM150B	1987	BAS-IV	1.49846
RNF26	8229	BAS-I	1.27966		VDAC2	11203	BAS-IV	1.49275
LBR	1405	BAS-I	1.27242		NOP2	11642	BAS-IV	1.49075
TPGS2	12598	BAS-I	1.26609		MMP7	10610	BAS-IV	1.47795
HNRNPH1	4481	BAS-I	1.26502		SSSCA1	10316	BAS-IV	1.47694
TTF2	844	BAS-I	1.2596		PRR15L	15897	BAS-IV	1.47612
SPDL1	4410	BAS-I	1.25429		HOTAIRM1	7039	BAS-IV	1.47237
SPC24	13322	BAS-I	1.25067		SLC12A8	3915	BAS-IV	1.47007
FAM49B	6831	BAS-I	1.2495		DCAF13	8848	BAS-IV	1.45995
CCNF	10948	BAS-I	1.24873		HLA-DRA	6217	BAS-IV	1.44676
PSMB8	4772	BAS-I	1.24473		YARS	456	BAS-IV	1.44346
CAPZA1	809	BAS-I	1.23726		PKP2	11856	BAS-IV	1.43694
PRR11	12222	BAS-I	1.22397		DAPP1	4723	BAS-IV	1.43093
CSE1L	12977	BAS-I	1.22178		CTD-2314G24.2	5158	BAS-IV	1.42756
FCGBP	13716	BAS-I	1.21895		TRMT61A	13531	BAS-IV	1.42449
SPAG5	11853	BAS-I	1.21638		PPAN	17420	BAS-IV	1.4179
ATP5F1	798	BAS-I	1.21334		DPP3	10366	BAS-IV	1.41144
CDC27	12128	BAS-I	1.20753		NLN	5213	BAS-IV	1.4079
SAPCD2	7475	BAS-I	1.19445		TSLP	5394	BAS-IV	1.40723
SS18	12562	BAS-I	1.19225		RP11-783K16.5	10261	BAS-IV	1.39579
TMEM160	13870	BAS-I	1.18957		CLCF1	10391	BAS-IV	1.39395
NCAPH	1936	BAS-I	1.18864		CRACR2B	9827	BAS-IV	1.39241
EIF4E	3621	BAS-I	1.18768		LSR	17809	BAS-IV	1.38815
CEP70	3081	BAS-I	1.18566		LGALS9	15500	BAS-IV	1.38632
CNTRL	7279	BAS-I	1.1778		NAA20	16757	BAS-IV	1.38617
DAZAP1	13115	BAS-I	1.1759		SYT1	12255	BAS-IV	1.37055
TIMM10	7772	BAS-I	1.17486		CTGF	6684	BAS-IV	1.36731
ENY2	6775	BAS-I	1.17235		JAG1	16720	BAS-IV	1.36649
GOT1	8691	BAS-I	1.16999		RRS1	8667	BAS-IV	1.35787
KHDRBS1	340	BAS-I	1.16513		INHBA	7111	BAS-IV	1.357
ZFP36L1	10146	BAS-I	1.16468		MRPS5	2507	BAS-IV	1.35246
DCXR	12453	BAS-I	1.16299		TMPRSS11E	4589	BAS-IV	1.32556
ATP5L	8202	BAS-I	1.16295		DDX1	2056	BAS-IV	1.32494
SRP9	1407	BAS-I	1.16252		HLA-DRB1	6219	BAS-IV	1.32296
AKR1B10	5830	BAS-I	1.16071		TCN1	10165	BAS-IV	1.31904
TPR	1243	BAS-I	1.15871		FKBP4	11602	BAS-IV	1.3148
[truncated: 402 more rows]
