# Supplementary material for: Single cell transcriptomics of human epidermis identifies basal stem cell transition states
Source: Nat Commun. 2020 Aug 25;11:4239. doi: 10.1038/s41467-020-18075-7 (PMC7447770; doi:10.1038/s41467-020-18075-7)
Supplement: Supplementary file 3 — Supplementary Data 2 [file 41467_2020_18075_MOESM3_ESM.xlsx]

## Sheet: WNT
Heatmap Genes	Ligand	Receptor	Upregulated targets	Downregulated targets
WNT10A	WNT3	LRP6	APOE	AXIN2
WNT3	WNT3	FZD1	ARHGAP4	CXCL1
WNT3A	WNT4	FZD2	AXIN2	FZD4
WNT4	WNT6	FZD5	CCND1	IL1B
WNT5A	WNT4	LRP6	CDC25B	IL32
WNT6	WNT4	FZD2	COL8A1	MAP4K2
WNT7A	WNT5A	FZD6	CREM	MMP7
WNT7B	WNT5A	FZD1	CYBB	PDCL
WNT9A	WNT5A	FZD6	CYP1A1	TCF4
WNT9B	WNT5A	FZD7	DKK1	TNFRSF4
FZD1	WNT5A	FZD8	DUSP1
FZD10	WNT7A	LRP5	DUSP6
FZD2	WNT7A	FZD1	ELN
FZD4	WNT7A	FZD5	ENC1
FZD5	WNT7A	FZD7	FOS
FZD6	WNT7A	FZD8	GJA1
FZD7	WNT7A	FZD9	GPNMB
FZD8	WNT7A	FZD10	HES1
FZD9	WNT7B	LRP6	IFI30
LRP5	WNT7B	LRP5	ITGB7
LRP6	WNT7B	FZD1	KLF10
APOE	WNT7B	FZD2	KLF5
ARHGAP4	WNT7B	FZD4	LMO2
AXIN2	WNT7B	FZD5	MMP1
CCND1	WNT7B	FZD7	MT-CO2
CDC25B	WNT7B	FZD8	MYC
COL8A1	WNT7B	FZD10	NOS3
CREM	WNT9A	FZD1	PEPD
CYBB	WNT9A	FZD4	PLCG2
CYP1A1	WNT9A	FZD5	RBP1
DKK1	WNT9A	FZD8	SIAH2
DUSP1	WNT9A	FZD10	TEK
DUSP6	WNT10A	FZD1	TSHR
ELN	WNT10A	FZD4	UBE2I
ENC1	WNT10A	FZD5	WISP1
FOS	WNT10A	FZD8
GJA1	WNT3A	LRP6
GPNMB	WNT3A	FZD1
HES1	WNT3A	FZD2
IFI30	WNT3A	FZD4
ITGB7	WNT3A	FZD5
KLF10	WNT3A	FZD7
KLF5	WNT3A	FZD8
LMO2	WNT3A	FZD10
MMP1	WNT9B	FZD1
MT-CO2	WNT9B	FZD4
MYC	WNT9B	FZD5
NOS3	WNT9B	FZD8
PEPD	WNT9B	FZD10
PLCG2
RBP1
SIAH2
TEK
TSHR
UBE2I
WISP1
AXIN2
CXCL1
FZD4
IL1B
IL32
MAP4K2
MMP7
PDCL

## Sheet: JAK-STAT
Heatmap Genes	Ligand	Receptor	Upregulated targets
CLCF1	CLCF1	CNTFR	AKT1
CNTF	CLCF1	IL6ST	AKT2
CSF2	CLCF1	LIFR	AKT3
CSF3	CNTF	CNTFR	BCL2L1
CTF1	CNTF	IL6R	CCND1
EPO	CNTF	IL6ST	CCND2
IL10	CNTF	LIFR	CCND3
IL11	CSF2	CSF2RA	GRB2
IL12A	CSF2	CSF2RB	JAK1
IL13	CSF2	CSF3R	JAK2
IL15	CSF2	IL3RA	JAK3
IL20	CSF3	CSF3R	MYC
IL23A	CTF1	IL6ST	PIK3CA
IL24	CTF1	LIFR	PIK3CB
IL6	EPO	EPOR	PIK3CD
IL7	IL10	IL10RA	PIK3R1
LIF	IL10	IL10RB	PIK3R2
OSM	IL11	IL11RA	PIK3R3
TSLP	IL11	IL6ST	PIM1
CNTFR	IL12A	IL12RB2	STAT1
CSF2RA	IL13	IL13RA1	STAT2
CSF2RB	IL13	IL13RA2	STAT3
CSF3R	IL13	IL2RG	STAT4
EPOR	IL13	IL4R	STAT5A
IL10RA	IL15	IL15RA	STAT5B
IL10RB	IL15	IL2RB	STAT6
IL11RA	IL15	IL2RG	TYK2
IL12RB2	IL20	IL20RA
IL13RA1	IL20	IL20RB
IL13RA2	IL20	IL22RA1
IL15RA	IL23A	IL23R
IL20RA	IL24	IL20RA
IL20RB	IL24	IL20RB
IL22RA1	IL24	IL22RA1
IL23R	IL6	IL6R
IL2RB	IL6	IL6ST
IL2RG	IL7	IL2RG
IL3RA	IL7	IL7R
IL4R	LIF	IL6ST
IL6R	LIF	LIFR
IL6ST	OSM	IL6ST
IL7R	OSM	LIFR
LIFR	OSM	OSMR
OSMR	TSLP	IL7R
AKT1
AKT2
AKT3
BCL2L1
CCND1
CCND2
CCND3
GRB2
JAK1
JAK2
JAK3
MYC
PIK3CA
PIK3CB
PIK3CD
PIK3R1
PIK3R2
PIK3R3
PIM1
STAT1
STAT2
STAT3
STAT4
STAT5A
STAT5B
STAT6
TYK2

## Sheet: NOTCH
Heatmap Genes	Ligand	Receptor	Upregulated targets	Downregulated targets
CNTN1	DLL1	NOTCH1	ABCC1	CDH1
DLK1	DLL1	NOTCH2	ASB2	CDKN1A
DLL1	DLL1	NOTCH3	BCL2L1	FBXW7
DLL3	DLL1	NOTCH4	BIRC3	HES5
DLL4	DLL3	NOTCH1	CCND1	MYC
JAG1	DLL3	NOTCH2	CD44	PSEN1
JAG2	DLL3	NOTCH3	CFLAR	RUNX3
NOTCH1	DLL3	NOTCH4	CSF1R
NOTCH2	DLL4	NOTCH1	DLL4
NOTCH3	DLL4	NOTCH2	EFNB2
NOTCH4	DLL4	NOTCH3	GATA3
ABCC1	DLL4	NOTCH4	HES1
ASB2	JAG1	NOTCH1	HES5
BCL2L1	JAG1	NOTCH2	HEY1
BIRC3	JAG1	NOTCH3	HEY2
CCND1	JAG1	NOTCH4	HEYL
CD44	JAG2	NOTCH1	HIF1A
CFLAR	JAG2	NOTCH2	MCL1
CSF1R	JAG2	NOTCH3	MMP2
DLL4	JAG2	NOTCH4	MMP9
EFNB2	DLK1	NOTCH1	MYC
GATA3	DLK1	NOTCH2	NRARP
HES1	DLK1	NOTCH3	PAX7
HES5	DLK1	NOTCH4	RND3
HEY1	CNTN1	NOTCH1	SNAI1
HEY2			SPI1
HEYL			TFF1
HIF1A			TNC
MCL1			VEGFA
MMP2
MMP9
MYC
NRARP
PAX7
RND3
SNAI1
SPI1
TFF1
TNC
VEGFA
CDH1
CDKN1A
FBXW7
HES5

## Sheet: TGFb
Heatmap Genes	Ligand	Receptor	Upregulated targets	Downregulated targets
AMH	TGFB1	TGFBR1	ACTA1	A2M
BMP2	TGFB1	TGFBR2	ACTA2	ACTA2
BMP4	TGFB1	ACVR1	ACTR3	ADAMTS1
BMP5	TGFB1	ACVRL1	ATF3	ADH5
BMP6	TGFB1	BMPR1A	ATG3	AKR1B10
BMP7	TGFB2	TGFBR1	CAP1	ALDH3A2
BMP8B	TGFB2	TGFBR2	CCND1	APOE
GDF10	TGFB2	ACVR1	CDH5	AREG
GDF11	TGFB2	ACVRL1	CDKN2B	ARL6IP5
GDF15	TGFB2	BMPR1A	CKAP4	ASAH1
GDF5	TGFB3	TGFBR1	CKB	ASNA1
GDF7	TGFB3	TGFBR2	CLK1	ATF3
GDF9	TGFB3	ACVR1	CNN1	BRD2
INHBA	TGFB3	ACVRL1	COL7A1	CA12
INHBB	TGFB3	BMPR1A	CRABP2	CASP1
LEFTY1	AMH	AMHR2	CST6	CAV1
LEFTY2	AMH	ACVR1	CTGF	CCNC
NODAL	AMH	BMPR1A	CYR61	CD34
TGFB1	BMP2	BMPR1A	DDIT4	CD36
TGFB2	BMP2	BMPR2	EIF4EBP1	CDC25B
TGFB3	BMP2	ACVR1	ELN	CDC42
ACVR1	BMP2	ACVR2A	ERCC1	CDSN
ACVR1B	BMP2	ACVR2B	ETS2	CEACAM6
ACVR1C	BMP2	ACVRL1	F3	CEBPD
ACVR2A	BMP4	BMPR1A	FOSL1	CHI3L1
ACVR2B	BMP4	BMPR2	GABARAPL2	CHI3L2
ACVRL1	BMP4	ACVR1	GARS	CITED2
AMHR2	BMP4	ACVR2A	GOLGA4	CLDN1
BMPR1A	BMP4	ACVR2B	HERPUD1	CLEC2B
BMPR2	BMP4	ACVRL1	HMGCS1	CREG1
TGFBR1	BMP5	BMPR1A	ID4	CRK
TGFBR2	BMP5	BMPR2	IDI1	CRYAB
ACTA1	BMP5	ACVR1	IL32	CSRP2
ACTA2	BMP5	ACVR2A	IL6	CTNNAL1
ACTR3	BMP5	ACVR2B	INHBA	CTSC
ATF3	BMP5	ACVRL1	INSIG1	CXCL1
ATG3	BMP6	BMPR1A	IVL	CXCL3
CAP1	BMP6	BMPR2	JUNB	CYP1B1
CCND1	BMP6	ACVR1	JUP	EDN1
CDH5	BMP6	ACVR2A	KLF10	EFEMP1
CDKN2B	BMP6	ACVR2B	ODC1	ELF3
CKAP4	BMP6	ACVRL1	OXA1L	EPHA2
CKB	BMP7	BMPR1A	PIM1	F3
CLK1	BMP7	BMPR2	PLN	FOSL1
CNN1	BMP7	ACVR1	PLP2	GBP2
COL7A1	BMP7	ACVR2A	POSTN	GM2A
CRABP2	BMP7	ACVR2B	PPP1R13L	GPNMB
CST6	BMP7	ACVRL1	PRPF6	GSTM3
CTGF	BMP8B	BMPR1A	PTGS1	GSTM5
CYR61	BMP8B	BMPR2	PTPRF	GYPC
DDIT4	BMP8B	ACVR1	RBP1	HEBP1
EIF4EBP1	BMP8B	ACVR2A	RGS2	HMGCS1
ELN	BMP8B	ACVR2B	RPL18A	ID2
ERCC1	BMP8B	ACVRL1	RUVBL2	IDH2
ETS2	GDF5	BMPR1A	S100A11	IL1B
F3	GDF5	BMPR2	SLC2A1	ILF3
FOSL1	GDF5	ACVR2A	SPINT2	IMPA2
GABARAPL2	GDF5	ACVR2B	SSR1	INPP1
GARS	GDF5	TGFBR1	SULT1E1	JUN
GOLGA4	GDF5	ACVR1	TFDP1	KRT4
HERPUD1	GDF5	ACVR1B	TGFBI	LCN2
HMGCS1	GDF5	ACVR1C	TIMP3	LGALS3
ID4	GDF7	BMPR1A	TNC	LTF
IDI1	GDF7	BMPR2	TNFRSF12A	LUM
IL32	GDF7	ACVR2A		MAP2K2
IL6	GDF7	ACVR2B		MCM5
INHBA	GDF7	TGFBR1		MGST1
INSIG1	GDF7	ACVR1		MGST2
IVL	GDF7	ACVR1B		MORF4L2
JUNB	GDF7	ACVR1C		MYC
JUP	GDF9	BMPR1A		NCK1
KLF10	GDF9	BMPR2		NFIB
ODC1	GDF9	ACVR2A		NINJ1
OXA1L	GDF9	ACVR2B		NOL3
PIM1	GDF9	TGFBR1		NPC2
PLN	GDF9	ACVR1		OGN
PLP2	GDF9	ACVR1B		OXA1L
POSTN	GDF9	ACVR1C		PDGFRA
PPP1R13L	GDF10	BMPR1A		PGRMC1
PRPF6	GDF10	BMPR2		PLK2
PTGS1	GDF10	ACVR2A		PMVK
PTPRF	GDF10	ACVR2B		PPA1
RBP1	GDF10	TGFBR1		PPL
RGS2	GDF10	ACVR1		PPP1CA
RPL18A	GDF10	ACVR1B		PTN
RUVBL2	GDF10	ACVR1C		PTTG1
S100A11	GDF11	BMPR1A		RAB13
SLC2A1	GDF11	BMPR2		RBBP4
SPINT2	GDF11	ACVR2A		RNASE1
SSR1	GDF11	ACVR2B		RPL5
SULT1E1	GDF11	TGFBR1		S100A10
TFDP1	GDF11	ACVR1		S100A4
TGFBI	GDF11	ACVR1B		SDC4
TIMP3	GDF11	ACVR1C		SDCBP
TNC	GDF15	BMPR1A		SEPP1
TNFRSF12A	GDF15	BMPR2		SFRP4
A2M	GDF15	ACVR2A		SLC20A1
ACTA2	GDF15	ACVR2B		SLC25A11
ADAMTS1	GDF15	TGFBR1		SLC27A4
ADH5	GDF15	ACVR1		SLPI
AKR1B10	GDF15	ACVR1B		SNAI2
ALDH3A2	GDF15	ACVR1C		SPINT2
APOE	INHBA	ACVR1B		SQRDL
AREG	INHBA	ACVR1C		STK25
ARL6IP5	INHBA	ACVR2A		STMN1
ASAH1	INHBA	ACVR2B		STOM
ASNA1	INHBA	BMPR2		SULT1E1
ATF3	INHBB	ACVR1B		TACSTD2
BRD2	INHBB	ACVR1C		TFPI
CA12	INHBB	ACVR2A		TM4SF1
CASP1	INHBB	ACVR2B		TNFAIP3
CAV1	INHBB	BMPR2		TNFRSF1A
CCNC	NODAL	ACVR1B		TNFSF10
CD34	NODAL	ACVR1C		TOB1
CD36	NODAL	ACVR2A		WEE1
CDC25B	NODAL	ACVR2B
CDC42	NODAL	BMPR2
CDSN	LEFTY1	ACVR2A
CEACAM6	LEFTY1	ACVR2B
CEBPD	LEFTY2	ACVR2A
CHI3L1	LEFTY2	ACVR2B
CHI3L2	NODAL	ACVR2A
CITED2	NODAL	ACVR2B
CLDN1
CLEC2B
CREG1
CRK
CRYAB
CSRP2
CTNNAL1
CTSC
CXCL1
CXCL3
CYP1B1
EDN1
EFEMP1
ELF3
EPHA2
F3
FOSL1
GBP2
GM2A
GPNMB
GSTM3
GSTM5
GYPC
HEBP1
HMGCS1
ID2
IDH2
IL1B
ILF3
IMPA2
INPP1
JUN
KRT4
LCN2
LGALS3
LTF
LUM
MAP2K2
MCM5
MGST1
MGST2
MORF4L2
MYC
NCK1
NFIB
NINJ1
NOL3
NPC2
OGN
OXA1L
PDGFRA
PGRMC1
PLK2
PMVK
PPA1
PPL
PPP1CA
PTN
PTTG1
RAB13
RBBP4
RNASE1
RPL5
S100A10
S100A4
SDC4
SDCBP
SEPP1
SFRP4
SLC20A1
SLC25A11
SLC27A4
SLPI
SNAI2
SPINT2
SQRDL
STK25
STMN1
STOM
