# Supplementary material for: Single cell transcriptomics of human epidermis identifies basal stem cell transition states
Source: Nat Commun. 2020 Aug 25;11:4239. doi: 10.1038/s41467-020-18075-7 (PMC7447770; doi:10.1038/s41467-020-18075-7)
Supplement: Supplementary file 4 — Supplementary Data 3 [file 41467_2020_18075_MOESM4_ESM.xlsx]

## Sheet: Table S3
Row	Gene_indx	Cluster	DE_Score
PTTG1	4397	BAS-I	13.1202
HMGB2	3800	BAS-I	12.6538
MT2A	11298	BAS-I	11.6722
UBE2C	12949	BAS-I	11.5752
STMN1	266	BAS-I	11.2266
TUBA1B	9131	BAS-I	11.1249
CKS2	7140	BAS-I	11.1243
CENPF	1368	BAS-I	10.4284
CCNB1	4008	BAS-I	10.0432
NUSAP1	10462	BAS-I	9.86639
KPNA2	12281	BAS-I	9.62407
TOP2A	11993	BAS-I	9.59356
ARL6IP1	11073	BAS-I	9.39656
H2AFZ	3631	BAS-I	9.36749
CDKN3	10067	BAS-I	8.79927
SMC4	3156	BAS-I	8.64802
CDC20	473	BAS-I	8.34272
HMGN2	280	BAS-I	7.93393
MKI67	8852	BAS-I	7.92283
ASPM	1254	BAS-I	7.86097
CALM2	1733	BAS-I	7.82705
BIRC5	12384	BAS-I	7.68802
CCNB2	10591	BAS-I	7.43405
CKS1B	1031	BAS-I	7.23645
HN1	12327	BAS-I	7.20697
TUBB4B	7489	BAS-I	7.1948
KIF20B	8635	BAS-I	7.07932
CDK1	8488	BAS-I	6.9271
TUBB	4701	BAS-I	6.89207
CENPA	1620	BAS-I	6.6851
PRC1	10823	BAS-I	6.53692
CENPW	5115	BAS-I	6.47023
HMGB1	9691	BAS-I	6.44658
H2AFV	5477	BAS-I	6.44302
TUBA1C	9134	BAS-I	6.25756
PTMS	8925	BAS-I	6.15659
CCNA2	3693	BAS-I	6.11012
MT1X	11305	BAS-I	6.10578
AURKB	11726	BAS-I	5.95368
NUCKS1	1315	BAS-I	5.88538
CKAP2	9793	BAS-I	5.76359
HMMR	4403	BAS-I	5.7221
CENPE	3645	BAS-I	5.57949
TPX2	12837	BAS-I	5.57793
HIST1H4C	4617	BAS-I	5.46802
MAD2L1	3689	BAS-I	5.40006
HMGB3	6363	BAS-I	5.34317
BUB3	8832	BAS-I	5.25445
NMU	3499	BAS-I	5.24648
HNRNPA2B1	5388	BAS-I	5.24234
PBK	6522	BAS-I	5.18019
UBE2S	14058	BAS-I	5.16505
CDCA3	8929	BAS-I	5.09389
PLK1	11124	BAS-I	5.03712
KIF23	10664	BAS-I	5.01159
NUF2	1153	BAS-I	4.99468
RAD21	6781	BAS-I	4.89606
ANP32E	922	BAS-I	4.8114
CALM3	13860	BAS-I	4.74591
TPPP3	11368	BAS-I	4.55202
HP1BP3	207	BAS-I	4.52144
LMNA	1069	BAS-I	4.30229
TROAP	9136	BAS-I	4.205
DLGAP5	10077	BAS-I	4.20298
CDCA8	408	BAS-I	4.13237
CRNDE	11284	BAS-I	4.12897
SGOL2	2274	BAS-I	4.11329
KRT6A	9172	BAS-I	4.05182
MZT2B	2070	BAS-I	4.02704
ANLN	5442	BAS-I	4.00826
SMC2	7214	BAS-I	3.98227
GPSM2	759	BAS-I	3.92312
GTSE1	14491	BAS-I	3.90047
DTYMK	2488	BAS-I	3.88276
DEPDC1	626	BAS-I	3.86576
RAN	9616	BAS-I	3.86205
MZT1	9800	BAS-I	3.84873
KNSTRN	10440	BAS-I	3.84344
RHEB	5924	BAS-I	3.82764
MRPL51	8913	BAS-I	3.82556
UBE2T	1283	BAS-I	3.79792
MXD3	4448	BAS-I	3.75392
PTMA	2425	BAS-I	3.74085
DDX39A	13408	BAS-I	3.72995
HSP90B1	9430	BAS-I	3.65813
SPC25	2150	BAS-I	3.64839
NDC80	12489	BAS-I	3.60999
SGOL1	2583	BAS-I	3.60773
HMG20B	13171	BAS-I	3.58877
KIF22	11164	BAS-I	3.58215
CKAP2L	2022	BAS-I	3.58091
ILF2	1003	BAS-I	3.52056
MT1E	11299	BAS-I	3.49982
SKA2	12221	BAS-I	3.45569
H2AFX	8221	BAS-I	3.43142
DCTN3	7019	BAS-I	3.41258
RACGAP1	9146	BAS-I	3.37154
CDC25B	12747	BAS-I	3.36565
KIFC1	4795	BAS-I	3.36451
LMNB1	4191	BAS-I	3.34284
PCNA	12757	BAS-II	7.93067
DUT	10533	BAS-II	6.83329
KIAA0101	10619	BAS-II	6.37423
TK1	12382	BAS-II	5.99535
RANBP1	14210	BAS-II	4.77757
DEK	4593	BAS-II	4.76462
STRA13	12450	BAS-II	4.58785
RRM2	1556	BAS-II	4.28691
MCM7	5669	BAS-II	4.24771
TYMS	12484	BAS-II	4.0152
SLBP	3338	BAS-II	3.98892
ZWINT	8479	BAS-II	3.92767
NASP	512	BAS-II	3.9192
DNAJC9	8546	BAS-II	3.90109
SIVA1	10351	BAS-II	3.83155
MCM3	4923	BAS-II	3.78734
TMEM106C	9108	BAS-II	3.75759
GINS2	11509	BAS-II	3.4138
DNMT1	13293	BAS-II	3.28754
LSM4	13478	BAS-II	3.21189
CARHSP1	11022	BAS-II	3.19726
SNRPG	1831	BAS-II	3.16175
RPA3	5341	BAS-II	3.03394
ACAT2	5234	BAS-II	2.99833
MCM5	14341	BAS-II	2.99439
ENO1	105	BAS-II	2.95129
ANXA5	3691	BAS-II	2.92431
SNRPB	12728	BAS-II	2.89048
RRM1	7574	BAS-II	2.87212
DHFR	4079	BAS-II	2.86783
RFC2	5553	BAS-II	2.85875
CDK4	9290	BAS-II	2.84779
CENPU	3825	BAS-II	2.8403
LDHB	9017	BAS-II	2.83742
WDR34	7358	BAS-II	2.79247
NAP1L1	9356	BAS-II	2.78916
TPI1	8931	BAS-II	2.76199
HELLS	8656	BAS-II	2.74222
C19orf48	13970	BAS-II	2.71903
GAPDH	8915	BAS-II	2.68821
HINT1	4201	BAS-II	2.68793
NUDT1	5297	BAS-II	2.66769
HSPE1	2263	BAS-II	2.6486
ATP5G1	12151	BAS-II	2.63477
CDCA7	2176	BAS-II	2.62191
PHGDH	854	BAS-II	2.59523
HNRNPF	8438	BAS-II	2.58603
PSIP1	6966	BAS-II	2.57824
RNASEH2A	13371	BAS-II	2.56803
EIF4EBP1	6556	BAS-II	2.56319
LSM2	4742	BAS-II	2.56078
GMNN	4607	BAS-II	2.54674
CDT1	11532	BAS-II	2.51352
TMSB10	1889	BAS-II	2.49957
RFC4	3243	BAS-II	2.47802
CENPH	4009	BAS-II	2.45716
ASF1B	13404	BAS-II	2.45324
RPA2	305	BAS-II	2.44398
CENPM	14443	BAS-II	2.41785
ETFB	13983	BAS-II	2.41619
CENPK	3994	BAS-II	2.40816
PA2G4	9239	BAS-II	2.39945
CLSPN	386	BAS-II	2.39696
NCL	2423	BAS-II	2.37166
FAM111B	7783	BAS-II	2.36187
FEN1	7805	BAS-II	2.35878
IDH2	10808	BAS-II	2.35805
PAICS	3506	BAS-II	2.33216
SMC3	8769	BAS-II	2.31126
HAT1	2169	BAS-II	2.29566
HADH	3658	BAS-II	2.28008
SNRPD1	12543	BAS-II	2.27474
TFDP1	9879	BAS-II	2.26338
HSPB11	570	BAS-II	2.25495
HNRNPAB	4470	BAS-II	2.25147
MIF	14249	BAS-II	2.24135
ATAD5	11889	BAS-II	2.2287
LSM3	2559	BAS-II	2.21271
ITGB3BP	604	BAS-II	2.2048
HES4	14	BAS-II	2.19341
RAD51AP1	8899	BAS-II	2.192
VKORC1	11230	BAS-II	2.18084
CDCA4	10360	BAS-II	2.17111
PRDX4	6023	BAS-II	2.16703
USP1	599	BAS-II	2.16178
CACYBP	1198	BAS-II	2.1553
SLC25A5	6287	BAS-II	2.15146
PKM	10674	BAS-II	2.13379
POLD2	5467	BAS-II	2.13234
PAFAH1B3	13761	BAS-II	2.12411
VRK1	10297	BAS-II	2.11823
ATP5G3	2186	BAS-II	2.11703
PGAM1	8675	BAS-II	2.10869
APOE	13810	BAS-II	2.10862
SRSF2	12373	BAS-II	2.10703
UQCRC1	2714	BAS-II	2.10676
HSPD1	2262	BAS-II	2.09158
CDC6	11990	BAS-II	2.08842
UNG	9461	BAS-II	2.08813
H2AFY	4244	BAS-II	2.07047
KRT15	12010	BAS-III	17.9604
KRT14	12013	BAS-III	16.6222
CXCL14	4247	BAS-III	14.2169
KRT5	9173	BAS-III	12.9511
S100A2	995	BAS-III	11.1885
COL17A1	8758	BAS-III	9.58145
FTH1	7810	BAS-III	8.5992
DST	4941	BAS-III	8.5203
DCN	9383	BAS-III	7.64264
IFITM3	7512	BAS-III	6.50318
SYT8	7551	BAS-III	5.86214
SPARC	4370	BAS-III	5.74073
ASS1	7393	BAS-III	5.66143
POSTN	9709	BAS-III	5.59537
FTL	13915	BAS-III	5.18534
CAV1	5767	BAS-III	5.17299
TXNIP	883	BAS-III	4.91983
IL1R2	1981	BAS-III	4.82345
ATP1B3	3094	BAS-III	4.68927
PDLIM1	8658	BAS-III	4.68132
CCL2	11916	BAS-III	4.54252
S100A6	992	BAS-III	4.5285
CYR61	669	BAS-III	4.51815
LY6E	6859	BAS-III	4.29198
JUN	590	BAS-III	4.19295
TIMP1	6077	BAS-III	4.07865
PTRF	12034	BAS-III	4.04557
TAX1BP3	11611	BAS-III	4.02177
SERPINH1	8048	BAS-III	3.97576
IGFBP5	2351	BAS-III	3.95633
IGFBP6	9184	BAS-III	3.95528
ZFP36L2	1713	BAS-III	3.87811
ITGB1	8418	BAS-III	3.83394
TGFBI	4248	BAS-III	3.74362
GPX1	2735	BAS-III	3.7013
SLC3A2	7841	BAS-III	3.66066
IGFBP3	5485	BAS-III	3.59354
FOS	10207	BAS-III	3.52481
S100A10	975	BAS-III	3.52008
IER3	4705	BAS-III	3.51449
KRT19	12011	BAS-III	3.44645
DUSP1	4420	BAS-III	3.40644
FAM213A	8597	BAS-III	3.36552
ANXA1	7103	BAS-III	3.35555
COL7A1	2713	BAS-III	3.29586
MT-ND3	14701	BAS-III	3.25838
JUNB	13369	BAS-III	3.25494
ZFP36	13707	BAS-III	3.23365
LIMA1	9151	BAS-III	3.22855
TP53AIP1	8278	BAS-III	3.22364
DKK3	7633	BAS-III	3.20935
HOPX	3509	BAS-III	3.17009
HSPA1A	4744	BAS-III	3.16782
SNHG8	3682	BAS-III	3.13473
LAMB3	1336	BAS-III	3.131
EFEMP1	1761	BAS-III	2.93556
GPNMB	5375	BAS-III	2.92994
CTNNAL1	7227	BAS-III	2.89933
HLA-B	4718	BAS-III	2.87239
ATF3	1357	BAS-III	2.86276
CAV2	5766	BAS-III	2.85904
MT-ND1	14694	BAS-III	2.83093
EDN1	4566	BAS-III	2.80666
MT-ND2	14695	BAS-III	2.74886
IL18	8168	BAS-III	2.71454
GSTM3	778	BAS-III	2.71311
GLUL	1223	BAS-III	2.68988
BGN	6372	BAS-III	2.66987
SDCBP	6615	BAS-III	2.60719
COL18A1	14679	BAS-III	2.56149
GLTSCR2	13883	BAS-III	2.54722
EGR1	4264	BAS-III	2.5182
DAAM1	10094	BAS-III	2.44758
BLCAP	12905	BAS-III	2.44333
GAMT	13114	BAS-III	2.43688
TPT1	9743	BAS-III	2.43467
SULT1E1	3526	BAS-III	2.40695
AES	13162	BAS-III	2.35918
CITED2	5159	BAS-III	2.35357
EIF4A2	3242	BAS-III	2.3472
FOSB	13828	BAS-III	2.33297
SPON2	3329	BAS-III	2.31787
CLSTN1	116	BAS-III	2.30554
CIRBP	13110	BAS-III	2.30223
ANXA11	8595	BAS-III	2.295
HSPA1B	4745	BAS-III	2.29016
HLA-A	4679	BAS-III	2.25576
CDH13	11490	BAS-III	2.25276
UBB	11770	BAS-III	2.23818
MT-ATP6	14699	BAS-III	2.20801
ALDH3A1	11821	BAS-III	2.17726
GUK1	1432	BAS-III	2.16544
NFIB	6961	BAS-III	2.16257
POLR1D	9683	BAS-III	2.15327
TIMP3	14336	BAS-III	2.14735
MATN2	6728	BAS-III	2.13777
IGFBP2	2350	BAS-III	2.13763
GDPD2	6166	BAS-III	2.13497
KLK5	13973	BAS-III	2.13416
PNRC1	5007	BAS-III	2.12252
KRT16	12014	BAS-IV	1.59286
TKT	2811	BAS-IV	1.54475
EIF5A	11688	BAS-IV	1.50536
TMSB4X	5986	BAS-IV	1.40437
CD9	8905	BAS-IV	1.32059
PSMA7	13034	BAS-IV	1.26225
LDHA	7661	BAS-IV	1.22477
OAZ1	13145	BAS-IV	1.19576
AQP3	7005	BAS-IV	1.1329
EMP1	8997	BAS-IV	1.09217
POMP	9686	BAS-IV	1.07642
SLIRP	10231	BAS-IV	1.06928
SNRPD2	13835	BAS-IV	1.05035
SNHG19	10936	BAS-IV	1.0386
DSC2	12567	BAS-IV	1.01879
DDX21	8511	BAS-IV	1.00537
NDUFC1	3718	BAS-IV	0.970914
PRMT1	13942	BAS-IV	0.946785
PDIA3	10502	BAS-IV	0.885529
NDUFA1	6295	BAS-IV	0.881902
COX7A2	4972	BAS-IV	0.869861
CD63	9223	BAS-IV	0.865055
SERF2	10504	BAS-IV	0.862509
EIF4A1	11703	BAS-IV	0.822795
KRT8	9178	BAS-IV	0.82225
VIM	8369	BAS-IV	0.816338
NOP16	4437	BAS-IV	0.809578
SEC61B	7202	BAS-IV	0.77853
TOMM22	14391	BAS-IV	0.737322
GABPB1-AS1	10545	BAS-IV	0.732619
DDX18	2032	BAS-IV	0.729608
IGFBP7	3514	BAS-IV	0.729559
IFI27	10278	BAS-IV	0.71487
STRAP	9008	BAS-IV	0.710987
TMEM261	6956	BAS-IV	0.708664
PGK1	6199	BAS-IV	0.707855
AIMP1	3653	BAS-IV	0.6999
USMG5	8750	BAS-IV	0.694511
RAMP2	12051	BAS-IV	0.692731
RBM3	6089	BAS-IV	0.689932
TM4SF1	3112	BAS-IV	0.681246
PSMA5	771	BAS-IV	0.671554
CLDN7	11685	BAS-IV	0.66809
ATP5E	13025	BAS-IV	0.664712
COX7C	4093	BAS-IV	0.660452
CAPNS1	13628	BAS-IV	0.645627
C9orf3	7172	BAS-IV	0.638452
ABCE1	3737	BAS-IV	0.628864
PYURF	3604	BAS-IV	0.620795
PSMD4	954	BAS-IV	0.612612
C19orf70	13209	BAS-IV	0.611438
SNHG25	12263	BAS-IV	0.606225
RBM39	12885	BAS-IV	0.605654
IGFBP4	11994	BAS-IV	0.586727
PSMG4	4525	BAS-IV	0.583474
KARS	11467	BAS-IV	0.581698
NIFK	2050	BAS-IV	0.581423
WDR74	7840	BAS-IV	0.577159
GNG11	5624	BAS-IV	0.575565
NDUFAF4	5022	BAS-IV	0.562354
TMBIM1	2357	BAS-IV	0.560037
EIF4H	5551	BAS-IV	0.553021
PNO1	1810	BAS-IV	0.549278
ZNF593	273	BAS-IV	0.539053
HIST1H2AC	4619	BAS-IV	0.52962
DSG3	12571	BAS-IV	0.524654
NET1	8314	BAS-IV	0.520479
SRSF9	9540	BAS-IV	0.519006
KRT6C	9171	BAS-IV	0.505944
PFDN6	4790	BAS-IV	0.498892
SNHG15	5482	BAS-IV	0.495206
SNCG	8610	BAS-IV	0.493119
IFI6	300	BAS-IV	0.488551
COA4	8030	BAS-IV	0.487657
ESF1	12777	BAS-IV	0.487624
GPATCH4	1083	BAS-IV	0.48362
PAIP2	4272	BAS-IV	0.479487
LTBP3	7904	BAS-IV	0.479264
SNHG21	10768	BAS-IV	0.477775
ILF3-AS1	13312	BAS-IV	0.470092
NCBP2	3295	BAS-IV	0.469666
CRIP2	10369	BAS-IV	0.454608
C10orf54	8532	BAS-IV	0.451933
BOP1	6897	BAS-IV	0.449594
IDH3B	12731	BAS-IV	0.440354
RRBP1	12787	BAS-IV	0.439884
MTHFD2L	3541	BAS-IV	0.433518
UBE2G2	14668	BAS-IV	0.425595
COA6	1468	BAS-IV	0.423211
PPP1R14B	7861	BAS-IV	0.412879
TAF9	4014	BAS-IV	0.412094
ALG3	3218	BAS-IV	0.406385
TFPI	2230	BAS-IV	0.404906
TATDN1	6814	BAS-IV	0.401783
MGP	9004	BAS-IV	0.400552
BCCIP	8845	BAS-IV	0.399771
ISG15	15	BAS-IV	0.398264
PAK1IP1	4557	BAS-IV	0.395304
SLC9A3R2	10931	BAS-IV	0.393663
PLAU	8564	BAS-IV	0.393534
CCND1	8000	SPN-I	2.29392
RPL34	3660	SPN-I	2.0048
IGF2	7556	SPN-I	1.67849
RPS19	13751	SPN-I	1.64798
RPS18	4787	SPN-I	1.60256
LY6D	6857	SPN-I	1.59583
RPL35A	3306	SPN-I	1.59425
RPS8	496	SPN-I	1.58022
RPS14	4356	SPN-I	1.55709
RPS27	1015	SPN-I	1.54878
RPL31	1974	SPN-I	1.52948
RPL26	11735	SPN-I	1.49613
RPL13	11545	SPN-I	1.47602
RPL36	13208	SPN-I	1.44244
RPL32	2548	SPN-I	1.41255
RPL21	9678	SPN-I	1.39705
RPS29	10028	SPN-I	1.37364
RPS15A	11072	SPN-I	1.35868
RPL7	6652	SPN-I	1.35516
RPL39	6292	SPN-I	1.34484
RPL36A	6225	SPN-I	1.34341
RPL41	9240	SPN-I	1.31506
RPS13	7652	SPN-I	1.28207
RPL18A	13466	SPN-I	1.27141
RPS15	13116	SPN-I	1.27129
RPS6	6978	SPN-I	1.26479
DSC3	12566	SPN-I	1.24815
RPS25	8214	SPN-I	1.2258
RPS4X	6180	SPN-I	1.21335
RPS17	10766	SPN-I	1.21167
RPL35	7302	SPN-I	1.21078
RPLP1	10665	SPN-I	1.19654
RPS7	1535	SPN-I	1.15822
RPL13A	13931	SPN-I	1.1067
RPS28	13263	SPN-I	1.09656
RPL29	2787	SPN-I	1.09205
RPS27A	1753	SPN-I	1.05795
RPS12	5129	SPN-I	1.05
RPS24	8582	SPN-I	1.04736
RPL23A	11861	SPN-I	1.04725
RPL11	230	SPN-I	1.0398
RPL27A	7602	SPN-I	1.03022
RPL6	9496	SPN-I	1.0293
RPL37	3934	SPN-I	0.996819
RPLP2	7536	SPN-I	0.994745
RPL10A	4818	SPN-I	0.987186
RPL10	6390	SPN-I	0.98375
NACA	9264	SPN-I	0.978448
RPL9	3450	SPN-I	0.950766
RPL18	13900	SPN-I	0.886876
RPL8	6920	SPN-I	0.884514
RPS3A	3749	SPN-I	0.870593
CXADR	14551	SPN-I	0.836241
RPL23	11959	SPN-I	0.825921
RPLP0	9533	SPN-I	0.809779
RPL37A	2349	SPN-I	0.803417
RPL22	81	SPN-I	0.768761
RPL19	11965	SPN-I	0.76541
RPS11	13932	SPN-I	0.759737
MAP1B	4028	SPN-I	0.733635
COMMD6	9807	SPN-I	0.730691
RPL15	2587	SPN-I	0.719182
RPS23	4086	SPN-I	0.643045
RPS5	14143	SPN-I	0.623251
RPS2	10922	SPN-I	0.59479
RPS10	4807	SPN-I	0.581199
TLE4	7114	SPN-I	0.576804
HOOK2	13368	SPN-I	0.572959
MEG3	10314	SPN-I	0.540752
CDHR1	8602	SPN-I	0.526706
ARL4A	5350	SPN-I	0.467711
PIK3C2G	9011	SPN-I	0.446782
POU2F3	8235	SPN-I	0.406171
KLF8	6140	SPN-I	0.380831
TRAPPC6A	13821	SPN-I	0.36542
ZKSCAN1	5665	SPN-I	0.36353
RP11-295G20.2	1458	SPN-I	0.358145
ANXA8L1	8453	SPN-I	0.328303
FAU	7888	SPN-I	0.308992
CCNL2	31	SPN-I	0.283721
VAV3	751	SPN-I	0.273508
PPP2R3A	3067	SPN-I	0.272209
EEF2K	11108	SPN-I	0.260961
EPN2	11815	SPN-I	0.246693
ASH1L	1054	SPN-I	0.238223
WFDC2	12944	SPN-I	0.236602
SMAD5-AS1	4249	SPN-I	0.23583
SMAD5	4250	SPN-I	0.209723
TNFRSF25	90	SPN-I	0.201717
MIR4458HG	3874	SPN-I	0.198896
IL34	11429	SPN-I	0.187957
TOM1L2	11790	SPN-I	0.183108
ITPRIPL2	11079	SPN-I	0.179705
CCZ1	5321	SPN-I	0.178592
NLRP1	11660	SPN-I	0.171708
HBA1	10863	SPN-I	0.15258
MYL5	3318	SPN-I	0.138551
ZNF292	4999	SPN-I	0.128574
CSAD	9185	SPN-I	0.120608
AC004231.2	12002	SPN-I	0.116625
DEFB1	6433	SPN-II	2.71177
RHOV	10455	SPN-II	2.27616
HES1	3263	SPN-II	1.89535
ALDH2	9488	SPN-II	1.69268
RHOB	1586	SPN-II	1.44951
EFNA1	1039	SPN-II	1.06014
MYC	6828	SPN-II	1.04344
S100A11	976	SPN-II	1.02402
RPL27	12058	SPN-II	0.940428
SOSTDC1	5353	SPN-II	0.782565
RPS26	9237	SPN-II	0.746485
BAG3	8813	SPN-II	0.703658
ZFAND2A	5286	SPN-II	0.683753
HLA-DRA	4765	SPN-II	0.678787
BBC3	13873	SPN-II	0.634435
CD74	4355	SPN-II	0.632575
RPS4Y1	14159	SPN-II	0.631314
EEF1B2	2311	SPN-II	0.621354
RPL28	14057	SPN-II	0.61064
DEDD2	13756	SPN-II	0.607
RPL7A	7420	SPN-II	0.595036
HLA-DRB1	4767	SPN-II	0.589906
MAFF	14382	SPN-II	0.588155
HLA-DPB1	4779	SPN-II	0.545587
HLA-DPA1	4778	SPN-II	0.53762
SYNGR2	12381	SPN-II	0.532582
FXYD3	13591	SPN-II	0.530288
EIF3L	14372	SPN-II	0.526492
FAM46B	291	SPN-II	0.51626
CHMP1B	12523	SPN-II	0.508226
MARCKSL1	352	SPN-II	0.499141
HLA-DQB1	4769	SPN-II	0.498477
PLK2	3978	SPN-II	0.482852
TSC22D1	9738	SPN-II	0.4563
CLK1	2276	SPN-II	0.454596
HLA-DQA1	4768	SPN-II	0.449839
SDC4	12940	SPN-II	0.448182
DNAJA4	10737	SPN-II	0.447161
CPVL	5411	SPN-II	0.436452
TNFSF10	3181	SPN-II	0.436323
IRX3	11282	SPN-II	0.427345
NRARP	7492	SPN-II	0.426178
HLA-DRB5	4766	SPN-II	0.425901
TYROBP	13618	SPN-II	0.404407
VPS51	7885	SPN-II	0.400549
PTGES	7383	SPN-II	0.391727
SCPEP1	12198	SPN-II	0.377779
FCER1A	1100	SPN-II	0.37255
MYCL	432	SPN-II	0.371734
INTS6	9780	SPN-II	0.37021
MIR22HG	11588	SPN-II	0.365037
STX11	5174	SPN-II	0.360144
LST1	4725	SPN-II	0.350666
RAB40C	10877	SPN-II	0.334279
CRAT	7375	SPN-II	0.332016
GLUD1	8613	SPN-II	0.331257
OST4	1624	SPN-II	0.323788
HLA-DQA2	4770	SPN-II	0.320804
S100B	14692	SPN-II	0.313673
EDF1	7466	SPN-II	0.295002
RGS1	1247	SPN-II	0.293146
TERF2IP	11468	SPN-II	0.292488
HLA-DMA	4776	SPN-II	0.290766
AIF1	4726	SPN-II	0.283095
F2RL1	4056	SPN-II	0.28307
EFNA4	1037	SPN-II	0.279548
KRT6B	9170	SPN-II	0.276325
SELM	14317	SPN-II	0.27548
SERPINA12	10280	SPN-II	0.275375
SPPL3	9549	SPN-II	0.270636
JMJD6	12371	SPN-II	0.268446
ANXA4	1822	SPN-II	0.268345
MXD4	3350	SPN-II	0.265574
ITPRIP	8762	SPN-II	0.259817
WDR83OS	13361	SPN-II	0.258717
FAM83A	6802	SPN-II	0.253938
FAM98C	13678	SPN-II	0.250968
GABRP	4412	SPN-II	0.250571
PPP1R10	4693	SPN-II	0.249814
ZNF703	6550	SPN-II	0.249208
SPI1	7754	SPN-II	0.249026
MYEOV	7998	SPN-II	0.243456
KDM6B	11713	SPN-II	0.241793
FCER1G	1133	SPN-II	0.241708
RALGDS	7415	SPN-II	0.239918
DUSP10	1384	SPN-II	0.236935
CORO1A	11187	SPN-II	0.236308
LAPTM5	328	SPN-II	0.23449
LRRC1	4936	SPN-II	0.233694
RAB40B	12472	SPN-II	0.233282
LCP1	9750	SPN-II	0.232183
FAM214B	7031	SPN-II	0.229312
NXF1	7837	SPN-II	0.225095
ZNF385A	9220	SPN-II	0.22432
RSBN1	819	SPN-II	0.224224
CD1E	1097	SPN-II	0.222635
ALOX5AP	9693	SPN-II	0.222339
FOXN1	11849	SPN-II	0.22049
SESN1	5052	SPN-II	0.219529
CCDC57	12459	SPN-II	0.211236
SPRR1B	984	GRN	14.4825
KRTDAP	13598	GRN	13.2314
CALML5	8315	GRN	12.9326
SBSN	13600	GRN	11.7325
CSTA	2982	GRN	10.5326
TMEM45A	2911	GRN	10.4647
SPINK5	4338	GRN	9.92385
KRT1	9175	GRN	8.10433
KRT2	9174	GRN	8.06274
LYPD3	13769	GRN	8.00769
SERPINB3	12668	GRN	7.49837
FABP5	6675	GRN	7.46233
KRT10	12000	GRN	7.27665
GLTP	9469	GRN	7.0243
CD24	5041	GRN	6.98145
CASP14	13417	GRN	6.5074
FABP7	5106	GRN	6.40207
ARL5A	2111	GRN	6.37324
DMKN	13599	GRN	6.3596
SULT2B1	13899	GRN	6.11313
GPX3	4362	GRN	5.98621
SERPINB4	12667	GRN	5.61488
CLDN4	5547	GRN	5.30602
CALML3	8317	GRN	5.25597
SDR16C5	6611	GRN	4.96366
CRABP2	1087	GRN	4.86245
KLK7	13975	GRN	4.82293
TACSTD2	588	GRN	4.79939
SCEL	9814	GRN	4.78227
DBI	2039	GRN	4.69555
RAB25	1067	GRN	4.68158
KLK11	13979	GRN	4.64517
PYCARD	11237	GRN	4.54535
AADAC	3127	GRN	4.47608
AADACL2	3126	GRN	4.3817
GGCT	5422	GRN	4.28882
FAM162A	2984	GRN	4.2225
TM7SF2	7886	GRN	4.10702
MAL2	6787	GRN	4.09502
SERPINB5	12664	GRN	4.09245
KRT13	12008	GRN	4.08655
CLIC3	7471	GRN	3.99132
DSC1	12568	GRN	3.98314
RDH12	10142	GRN	3.94959
ELOVL4	4983	GRN	3.9167
PRSS3	7008	GRN	3.90464
TMEM40	2546	GRN	3.8704
CSTB	14658	GRN	3.86055
CTNNBIP1	117	GRN	3.85886
THEM5	973	GRN	3.85632
SLPI	12938	GRN	3.8417
DSG1	12569	GRN	3.74084
EPHX3	13422	GRN	3.71232
SDC1	1584	GRN	3.70855
RAB11A	10638	GRN	3.69166
PERP	5148	GRN	3.65487
TUBA4A	2381	GRN	3.60117
ALDH3B2	7983	GRN	3.60035
CA2	6686	GRN	3.51167
LY6G6C	4737	GRN	3.4837
KCNK7	7909	GRN	3.46424
GJA1	5102	GRN	3.45721
MSMO1	3785	GRN	3.45365
SLURP1	6855	GRN	3.44591
TUBB2A	4523	GRN	3.43135
PDZK1IP1	534	GRN	3.4023
EMP2	11029	GRN	3.37255
S100A14	997	GRN	3.32773
PHLDA2	7564	GRN	3.32719
CYB5A	12682	GRN	3.32148
C10orf99	8601	GRN	3.31397
GSTA4	4930	GRN	3.30922
HAL	9403	GRN	3.29237
EPHB6	5873	GRN	3.28622
TMEM79	1075	GRN	3.28204
CARD18	8136	GRN	3.24362
LGALS7B	13687	GRN	3.22412
KLK8	13976	GRN	3.17815
S100A9	989	GRN	3.177
CEBPB	12990	GRN	3.11698
ASAH1	6468	GRN	3.06131
CLDN1	3256	GRN	2.98721
TSPO	14465	GRN	2.95255
IVL	982	GRN	2.92471
ID1	12835	GRN	2.9096
MUC15	7676	GRN	2.90684
LYNX1	6856	GRN	2.89124
HMGCS1	3944	GRN	2.85803
RP11-365O16.6	1399	GRN	2.85229
GGH	6621	GRN	2.84607
LRMP	9025	GRN	2.82093
CTSD	7550	GRN	2.8041
HSDL2	7243	GRN	2.80375
GJB2	9648	GRN	2.79052
TMEM54	363	GRN	2.76681
SQLE	6819	GRN	2.75372
FGFBP1	3407	GRN	2.74228
SORD	10516	GRN	2.72271
LGALS7	13686	GRN	2.68154
CLTB	4439	GRN	2.66555
