# Supplementary material for: Single cell transcriptomics of human epidermis identifies basal stem cell transition states
Source: Nat Commun. 2020 Aug 25;11:4239. doi: 10.1038/s41467-020-18075-7 (PMC7447770; doi:10.1038/s41467-020-18075-7)
Supplement: Supplementary file 5 — Supplementary Data 4 [file 41467_2020_18075_MOESM5_ESM.xlsx]

## Sheet: Total gene dynamics
Glabs_ptime	Gene_cluster
PTTG1	5
HMGB2	5
MT2A	5
UBE2C	5
STMN1	5
TUBA1B	5
CKS2	5
CENPF	5
CCNB1	5
NUSAP1	5
KPNA2	5
TOP2A	5
ARL6IP1	5
H2AFZ	5
CDKN3	5
SMC4	5
CDC20	5
HMGN2	5
MKI67	5
ASPM	5
CALM2	5
BIRC5	5
CCNB2	5
CKS1B	5
HN1	5
TUBB4B	2
KIF20B	5
CDK1	5
TUBB	5
CENPA	5
PRC1	5
CENPW	5
HMGB1	5
H2AFV	5
TUBA1C	2
PTMS	5
CCNA2	5
MT1X	3
AURKB	5
NUCKS1	5
CKAP2	5
HMMR	5
CENPE	5
TPX2	5
HIST1H4C	5
MAD2L1	5
HMGB3	5
BUB3	5
NMU	2
HNRNPA2B1	5
PBK	5
UBE2S	5
CDCA3	5
PLK1	5
KIF23	5
NUF2	5
RAD21	5
ANP32E	5
CALM3	5
TPPP3	2
HP1BP3	5
TROAP	5
DLGAP5	5
CDCA8	5
CRNDE	5
SGOL2	5
KRT6A	3
MZT2B	5
ANLN	5
SMC2	5
GPSM2	5
GTSE1	5
DTYMK	5
DEPDC1	5
RAN	5
MZT1	5
KNSTRN	5
RHEB	5
MRPL51	5
UBE2T	5
MXD3	5
PTMA	5
DDX39A	5
HSP90B1	5
SPC25	5
NDC80	5
SGOL1	5
HMG20B	5
KIF22	5
CKAP2L	5
ILF2	5
MT1E	3
SKA2	5
H2AFX	5
DCTN3	2
RACGAP1	5
CDC25B	5
KIFC1	5
LMNB1	5
PCNA	3
DUT	3
KIAA0101	5
TK1	5
RANBP1	5
DEK	5
STRA13	3
RRM2	5
TYMS	5
ZWINT	5
NASP	5
DNAJC9	5
SIVA1	5
TMEM106C	5
DNMT1	3
LSM4	5
CARHSP1	5
SNRPG	5
RPA3	5
ENO1	5
ANXA5	5
SNRPB	5
RRM1	5
DHFR	5
CENPU	5
LDHB	5
WDR34	5
NAP1L1	3
HELLS	3
GAPDH	5
HINT1	3
NUDT1	5
HSPE1	3
PHGDH	5
HNRNPF	5
PSIP1	5
RNASEH2A	5
EIF4EBP1	5
LSM2	5
GMNN	5
CDT1	3
TMSB10	5
RFC4	5
CENPH	5
ASF1B	5
CENPM	5
ETFB	5
CENPK	5
PA2G4	2
CLSPN	5
FAM111B	5
FEN1	5
PAICS	3
SMC3	5
HAT1	5
HADH	5
SNRPD1	5
TFDP1	5
HSPB11	5
HNRNPAB	5
MIF	5
ATAD5	5
LSM3	5
ITGB3BP	5
HES4	5
RAD51AP1	5
VKORC1	5
CDCA4	5
PRDX4	3
USP1	5
CACYBP	5
PKM	3
PAFAH1B3	5
VRK1	5
ATP5G3	3
APOE	3
SRSF2	5
UQCRC1	5
HSPD1	5
CDC6	5
KRT5	3
S100A2	3
PDLIM1	3
S100A6	3
GPX1	3
S100A10	3
ANXA1	5
TP53AIP1	3
GLUL	3
SDCBP	3
UBB	5
ALDH3A1	5
IGFBP2	3
POMP	3
SLIRP	5
SNRPD2	3
DSC2	3
NDUFA1	3
SERF2	3
KRT8	3
CAPNS1	3
DSG3	3
IFI6	3
IGF2	3
HBA1	5
CSAD	5
MCM7	3
KRT15	3
SULT1E1	3
C19orf48	3
ITGB1	3
CCL2	5
DCN	3
MEG3	3
EFEMP1	3
CYR61	3
KRT14	3
RFC2	4
CAV1	3
LIMA1	3
DKK3	4
NFIB	4
COL18A1	4
KRT19	4
IL1R2	4
POSTN	4
RPA2	4
LY6E	3
COL7A1	4
RPL36A	3
IGFBP6	3
AES	3
IGFBP5	4
SYT8	3
CCNL2	4
ITPRIPL2	3
CLSTN1	4
MATN2	4
CDH13	4
TIMP1	3
SPARC	4
DST	4
MT-ATP6	3
RP11-295G20.2	1
GINS2	4
CTNNAL1	4
CXCL14	3
GAMT	4
TGFBI	4
EDN1	3
COL17A1	4
LAMB3	4
MAP1B	4
CDCA7	4
MT-ND3	4
SERPINH1	3
ASH1L	4
MCM5	4
MT-ND1	3
BGN	4
SLBP	4
GDPD2	4
CDK4	3
MT-ND2	4
BLCAP	4
MCM3	4
TXNIP	4
ANXA11	3
RPL31	3
GSTM3	3
MYL5	6
KLK5	4
CAV2	3
PTRF	3
RPL41	4
GPNMB	3
CIRBP	4
HLA-B	3
IFITM3	3
RPS27	3
ESF1	4
RPL34	4
ASS1	4
HLA-A	3
FTH1	3
RPS25	3
RPLP1	3
RPL39	3
RPS28	3
RPL37	3
RPL21	4
RPL35A	3
IGFBP3	3
RPS24	3
RPL32	3
RPS19	3
RPS8	4
TIMP3	3
RPL36	3
RPL35	3
RPS15A	3
RPL26	3
RPL23A	3
ARL4A	4
RPL7	4
ATP1B3	3
VAV3	3
RPS15	3
GLTSCR2	4
RPS4X	6
GABPB1-AS1	3
UNG	6
NLRP1	6
RPS3A	4
RPL11	6
RPS27A	3
POLR1D	3
TFPI	4
RPS6	6
RPL22	3
RPL10A	4
RPS14	3
FAM213A	3
TATDN1	3
HOOK2	6
RPL13	4
RPL6	4
RPLP0	6
COMMD6	3
RPS17	4
RPL37A	3
RPS5	6
RPL18A	3
RPS12	3
RPS29	3
SNCG	3
RPL9	6
RPL29	3
RPLP2	3
RPS7	3
RPL13A	4
MIR4458HG	6
EIF4A2	6
RPS18	6
GABRP	4
CDHR1	4
SERPINA12	4
RPL23	3
RPL27A	3
RPS23	3
SELM	3
RPL10	3
CD9	3
TAX1BP3	3
RPS13	3
SNHG8	3
TRAPPC6A	3
RPL18	4
RPL15	4
RPL19	3
EEF2K	3
IGFBP4	3
RPS2	4
DDX18	3
RAMP2	3
GNG11	3
SNHG19	3
SPON2	3
FXYD3	6
CXADR	3
RPS10	3
WFDC2	3
PSMG4	4
RPS11	3
FAU	3
FTL	3
WDR74	4
SOSTDC1	3
TMBIM1	4
RPL27	6
RPS4Y1	6
NACA	4
SLC9A3R2	4
NCL	3
ATP5E	3
TPT1	3
RAB40B	6
NET1	3
TLE4	3
IGFBP7	3
MGP	3
ABCE1	6
SNHG25	4
PLAU	3
CCND1	3
ATP5G1	4
GLUD1	4
RBM3	3
PRMT1	3
C9orf3	3
SNHG21	4
AC004231.2	4
LY6D	4
CD63	3
C10orf54	3
C19orf70	3
COX7C	3
RPL28	3
LAPTM5	3
TKT	3
VIM	3
BCCIP	4
NIFK	3
SNHG15	3
OST4	3
RBM39	3
EMP1	3
TMEM261	3
CD74	3
MYEOV	4
ISG15	3
FAM98C	4
NDUFC1	3
HLA-DPB1	3
RGS1	3
HLA-DRA	3
FCER1A	3
HLA-DPA1	3
SPI1	3
FCER1G	3
KRT6C	3
BOP1	3
ALOX5AP	3
AIF1	3
NOP16	3
HLA-DQA2	3
COX7A2	3
CD1E	3
LST1	3
UBE2G2	3
HLA-DQA1	3
HLA-DMA	3
TYROBP	3
HLA-DRB5	3
S100B	3
HLA-DQB1	3
CORO1A	3
IFI27	3
HLA-DRB1	3
ILF3-AS1	3
ZNF593	3
LCP1	3
AQP3	4
CLDN7	3
EFNA1	4
KRT16	3
ZNF385A	3
OAZ1	3
CPVL	3
NCBP2	3
SLC3A2	3
AIMP1	2
PPP1R14B	4
COA4	3
MARCKSL1	2
PFDN6	3
ZNF703	2
TMSB4X	2
GPATCH4	2
NDUFAF4	2
LDHA	2
EFNA4	2
PNO1	2
ALG3	2
TM4SF1	2
KARS	2
DDX21	2
POLD2	2
HES1	2
FOS	2
MYC	2
COA6	2
KRT6B	2
LRRC1	2
PSMA7	2
PNRC1	6
RSBN1	2
IRX3	2
MXD4	2
LMNA	2
RRBP1	2
F2RL1	2
FAM83A	2
S100A11	2
EIF3L	6
PAK1IP1	2
TOMM22	2
FOSB	2
MTHFD2L	2
SEC61B	2
USMG5	2
DEFB1	6
IER3	2
HSPA1A	2
BAG3	2
WDR83OS	2
JMJD6	2
EIF5A	2
NXF1	2
LTBP3	6
RPS26	2
KRT13	2
JUN	2
DEDD2	2
IDH3B	2
BBC3	2
RHOV	2
FAM46B	2
FAM214B	2
TAF9	2
ATF3	2
CLK1	2
EIF4A1	6
MAFF	2
KDM6B	2
TERF2IP	2
NRARP	2
HSPA1B	2
INTS6	2
HIST1H2AC	2
PLK2	2
CHMP1B	2
TSC22D1	2
DNAJA4	2
IDH2	2
RHOB	1
PPP1R10	1
RALGDS	1
CRIP2	2
EGR1	2
ZFAND2A	2
CCDC57	1
SPPL3	2
ZFP36	2
MIR22HG	2
PSMA5	2
ITPRIP	1
CRAT	2
MYCL	1
TPI1	1
ALDH2	2
ID1	1
PGK1	2
DUSP10	2
SLC25A5	1
EIF4H	2
STX11	2
FOXN1	6
VPS51	1
CRABP2	2
ANXA4	6
ACAT2	1
PGAM1	1
H2AFY	1
ZFP36L2	6
DUSP1	6
JUNB	6
HOPX	6
IL18	6
DAAM1	6
CITED2	6
GUK1	6
PDIA3	6
STRAP	6
PYURF	6
PSMD4	1
SRSF9	6
PAIP2	6
DSC3	6
RPL8	6
PIK3C2G	1
POU2F3	6
KLF8	6
ZKSCAN1	6
ANXA8L1	6
PPP2R3A	6
EPN2	6
SMAD5-AS1	6
SMAD5	6
TNFRSF25	6
IL34	6
TOM1L2	6
CCZ1	1
ZNF292	6
EEF1B2	6
RPL7A	6
SYNGR2	6
SDC4	6
TNFSF10	6
PTGES	6
SCPEP1	6
RAB40C	6
EDF1	6
SESN1	6
SPRR1B	6
KRTDAP	6
CALML5	6
SBSN	6
CSTA	6
TMEM45A	6
SPINK5	6
KRT1	6
KRT2	6
LYPD3	6
SERPINB3	6
FABP5	1
KRT10	6
GLTP	6
CD24	6
CASP14	6
FABP7	6
ARL5A	6
DMKN	6
SULT2B1	6
GPX3	6
SERPINB4	6
CLDN4	6
CALML3	6
SDR16C5	6
KLK7	6
TACSTD2	6
SCEL	6
DBI	6
RAB25	6
KLK11	6
PYCARD	6
AADAC	6
AADACL2	6
GGCT	1
FAM162A	6
TM7SF2	6
MAL2	6
SERPINB5	6
CLIC3	6
DSC1	6
RDH12	6
ELOVL4	6
PRSS3	6
TMEM40	6
CSTB	1
CTNNBIP1	6
THEM5	6
SLPI	6
DSG1	6
EPHX3	6
SDC1	6
RAB11A	6
PERP	6
TUBA4A	6
ALDH3B2	6
CA2	6
LY6G6C	6
KCNK7	6
GJA1	6
MSMO1	6
SLURP1	6
TUBB2A	1
PDZK1IP1	6
EMP2	6
S100A14	6
PHLDA2	1
CYB5A	6
C10orf99	6
GSTA4	6
HAL	6
EPHB6	6
TMEM79	6
CARD18	6
LGALS7B	6
KLK8	6
S100A9	1
CEBPB	6
ASAH1	6
CLDN1	6
TSPO	6
IVL	6
MUC15	6
LYNX1	6
HMGCS1	1
RP11-365O16.6	6
GGH	1
LRMP	6
CTSD	6
HSDL2	6
GJB2	6
TMEM54	6
SQLE	1
FGFBP1	1
SORD	6
LGALS7	6
CLTB	6

## Sheet: TF dynamics
Glabs_ptime	Gene_cluster
ATF6B	3
ATF7	3
BCLAF1	3
CARHSP1	3
CCDC88A	3
CENPA	3
CTCF	3
E2F2	3
E2F7	3
E2F8	3
FOXM1	3
HMG20B	3
HMGB1	3
HMGB2	3
HMGB3	3
HOXC11	3
IRX2	4
MAZ	3
MIS18BP1	3
MXD3	3
MYBL2	3
SP2	3
SREBF1	1
STAT1	3
TCF19	3
WDHD1	3
YBX2	3
YEATS4	3
ZNF207	3
ARID1A	3
CAMTA1	3
ESR1	3
HES4	3
HOXA7	4
LYAR	3
PLSCR1	4
SFPQ	3
SSRP1	3
TFDP1	3
TP53	4
ZNF326	3
ZNF503	3
ISL2	4
MEIS2	4
SUB1	3
ZBED2	4
GPBP1	1
LRRFIP1	3
ATF4	3
ZNF836	3
ZNF331	3
ZNF165	3
TGIF1	3
ATF2	4
SNAI2	4
DBP	3
KLF11	3
SRF	3
ZSCAN22	3
ZSCAN26	3
ETV2	1
ZBED5	3
HEYL	4
NFIA	4
TP73	4
TEAD4	4
TP63	4
ZNF367	4
ZBTB16	4
NFIB	4
BCL11A	4
FOXP2	4
NFIC	4
IRX4	4
FOXP1	4
ETV4	4
E2F1	2
ASCL2	4
TGIF2	4
KLF9	4
TFAP4	4
ZNF22	4
NR1D2	4
PRRX2	4
ZNF835	2
EN1	4
YBX1	4
IRX6	4
RUNX1	4
ERF	4
IRF1	4
POU5F1	4
SOX9	4
HOXA5	3
FOXP4	4
ZNF385A	4
REL	4
ZXDB	4
HES2	4
ZNF263	4
ELMSAN1	4
FOXC1	4
SOX15	4
MAFK	4
NFKB2	4
ZNF574	4
ZNF335	4
ARID3A	4
ZNF256	4
MSX2	4
CREBRF	4
HES1	4
FOS	4
MYC	4
NR4A1	4
MXD4	4
ZNF10	4
CSRNP1	4
ZFP36L1	4
ETS2	3
FOSB	4
ZNF77	4
JUND	4
KLF10	4
JUN	4
ZNF44	4
FOSL1	4
ZNF394	4
MAFB	4
IRF6	4
ATF3	4
MAFF	4
OVOL1	4
E2F4	4
TSC22D2	4
SOX7	4
DDIT3	4
TSC22D1	4
CEBPD	4
AFF4	4
ZBTB21	1
THAP4	4
ZNF823	1
EGR1	4
HIC2	4
BHLHE40	2
MXD1	2
PITX1	4
MYCL	2
ZNF623	1
ZNF563	2
FOSL2	2
ID2	1
ID1	1
ZBTB11	2
NFIL3	2
NR1D1	2
KLF6	2
FOXN1	2
RCOR1	1
ZNF57	2
STAT3	2
ZNF883	2
ELF3	2
PHB	2
TFCP2L1	2
ISL1	2
RUNX2	2
ESRRA	2
YY1	2
CEBPG	1
ZNF14	2
ZBTB43	2
MYNN	2
ZNF644	2
RLF	2
ZNF12	2
CEBPB	2
MEF2D	2
ETV3	2
EGR3	2
NFAT5	2
TFAP2C	2
TSHZ2	2
ZNF791	2
ZFP36L2	2
JARID2	2
KLF4	2
ZNF304	1
PRDM2	2
KLF3	2
ZNF430	2
BAZ2B	2
CASZ1	2
BAZ2A	2
DLX3	2
ADNP2	1
KMT2C	2
ZNF121	2
ZBTB5	2
KLF2	2
JUNB	2
CEBPA	2
SP6	2
ZBTB7C	2
BARX2	2
ZNF217	2
YBX3	2
ARNTL2	2
MAFG	2
ELF5	2
SON	1
ZNF117	2
ZNF626	2
SATB1	2
EPAS1	2
ID4	2
ZKSCAN1	2
CUX1	2
DLX5	2
ZNF292	2
NFE2L3	2
MAF	2
FOXN3	2
ARNTL	2
CDX4	1
GATA3	2
GRHL1	2
GRHL3	2
HBP1	2
HOPX	2
IRF5	2
KLF5	2
KLF8	2
NFATC3	2
PLAGL1	2
POU2F3	2
RORA	2
RXRA	2
STAT5B	2
THRB	2
ZBTB7B	2
ZHX1	2
ZNF273	2
ZNF440	2
ZNF524	2
ZNF699	2
ZNF706	2
ZNF750	2
ZNF91	2
ZSCAN16	2

## Sheet: EpiGen dynamics
Glabs_ptime	Gene_cluster
ACTL6A	4
ANP32B	4
ANP32E	4
ASF1A	4
ASF1B	4
ATAD2	4
AURKA	4
AURKB	4
BARD1	4
BAZ1B	4
BRCA1	4
BRCA2	4
BRD8	4
BUB1	4
CBX1	4
CBX5	4
CDC6	4
CDK1	4
CDK2	4
CENPC	4
CIT	4
CTCF	4
DEK	4
DNMT1	4
ELP5	4
EXOSC8	4
EXOSC9	4
EZH2	4
HAT1	4
HDAC6	4
HIRIP3	4
HJURP	4
HMG20B	4
HMGB1	4
HMGN2	4
HMGN5	4
HP1BP3	4
KDM1A	4
LBR	4
MASTL	4
MAZ	4
MDC1	4
NAP1L4	4
PBK	4
PHF19	4
PHIP	4
PSIP1	4
RAD51	4
RAD54L	4
RMI1	4
RUVBL2	4
SAP30	4
SUDS3	4
SUZ12	4
TOP2A	4
TTK	4
UBE2T	4
UBR7	4
VRK1	4
WHSC1	4
YEATS4	4
ANP32A	4
APOBEC3C	4
ARID1A	4
CBX3	4
CHEK1	4
CHTOP	4
FBL	4
HDGF	4
HELLS	4
HMGN1	4
HMGN3	4
ING2	4
MORF4L1	4
MORF4L2	4
NAP1L1	4
NASP	4
PARP1	4
PCNA	4
POLE3	4
PPM1G	4
PRKDC	4
PRMT5	4
RBX1	4
RCC1	4
RUVBL1	4
SFPQ	4
SRSF3	4
SSRP1	4
SUPT16H	4
TFDP1	4
TONSL	4
TP53	4
YWHAE	4
PKM	4
WDR77	4
SET	4
PAF1	4
SIN3A	4
ATF2	4
SNAI2	4
KDM6A	4
KMT2D	4
UHRF1	4
CHAF1A	4
FAM175A	4
RBBP4	4
ZBTB16	4
KMT2A	4
EID1	4
CHAF1B	4
DDB2	4
FOXP2	4
BAP1	4
FOXP1	4
SMYD4	4
PCGF6	4
CLNS1A	4
MSH6	4
CIR1	1
NPM1	4
EXOSC5	3
APEX1	3
ING4	1
NCL	3
TLE4	3
EXOSC7	1
KMT2E	3
EPC1	3
CBX6	4
PRMT1	3
FOXP4	3
PPARGC1A	3
PHF13	4
BAZ1A	4
BRD2	4
DDX21	4
ACTB	4
NOC2L	4
UBE2D3	4
CHD2	4
HSPA1A	4
JMJD6	4
ING1	4
KDM6B	4
HSPA1B	4
TRIM16	4
YWHAZ	2
APOBEC3A	2
RYBP	2
SS18L2	2
KDM4A	4
TAF10	2
TAF7	2
RCOR1	4
BRCC3	2
TOP2B	2
YY1	2
PPP2CA	2
CHD1	2
RBBP7	2
ZNF217	2
JARID2	2
PRDM2	1
BAZ2B	2
BAZ2A	2
SIRT1	1
KMT2C	2
NCOA3	2
KDM3A	2
KDM5C	2
GSE1	2
KDM2B	2
SATB1	2
EP300	1
WAC	2
GADD45G	2
HDAC5	2
ARNTL	2
DOT1L	2
HDAC10	2
KDM4B	2
KDM5A	2
KDM5B	2
LEO1	2
MAPKAPK3	2
SIRT7	2
USP3	2
ZBTB7C	2
ZHX1	2
