# Supplementary material for: Single cell transcriptomics of human epidermis identifies basal stem cell transition states
Source: Nat Commun. 2020 Aug 25;11:4239. doi: 10.1038/s41467-020-18075-7 (PMC7447770; doi:10.1038/s41467-020-18075-7)
Supplement: Supplementary file 6 — Supplementary Data 5 [file 41467_2020_18075_MOESM6_ESM.xlsx]

## Sheet: Table S5
Row	Gene_indx	Cluster	DE_Score
PTTG1	4397	kBAS-I	10.9322
HMGB2	3800	kBAS-I	10.0297
UBE2C	12949	kBAS-I	10.0015
CKS2	7140	kBAS-I	9.90081
CCNB1	4008	kBAS-I	9.4417
KPNA2	12281	kBAS-I	9.14646
ARL6IP1	11073	kBAS-I	9.06127
CENPF	1368	kBAS-I	9.03632
TOP2A	11993	kBAS-I	8.27564
NUSAP1	10462	kBAS-I	8.2026
CDC20	473	kBAS-I	7.86647
CDKN3	10067	kBAS-I	7.79459
ASPM	1254	kBAS-I	7.12841
MT2A	11298	kBAS-I	7.11096
SMC4	3156	kBAS-I	7.00645
HN1	12327	kBAS-I	6.77754
CALM2	1733	kBAS-I	6.75433
CCNB2	10591	kBAS-I	6.7079
TUBB4B	7489	kBAS-I	6.60336
MKI67	8852	kBAS-I	6.48717
TUBA1C	9134	kBAS-I	6.44219
BIRC5	12384	kBAS-I	6.38963
KIF20B	8635	kBAS-I	6.29304
CENPA	1620	kBAS-I	6.20355
PRC1	10823	kBAS-I	5.50988
NMU	3499	kBAS-I	5.50419
CCNA2	3693	kBAS-I	5.44803
HMMR	4403	kBAS-I	5.44331
CKAP2	9793	kBAS-I	5.3916
CKS1B	1031	kBAS-I	5.34942
CENPE	3645	kBAS-I	5.28159
HMGN2	280	kBAS-I	5.20294
TPX2	12837	kBAS-I	5.04324
PLK1	11124	kBAS-I	4.92124
AURKB	11726	kBAS-I	4.87541
CENPW	5115	kBAS-I	4.83289
H2AFV	5477	kBAS-I	4.82339
HMGB3	6363	kBAS-I	4.77781
UBE2S	14058	kBAS-I	4.70781
BUB3	8832	kBAS-I	4.68039
NUF2	1153	kBAS-I	4.59809
KIF23	10664	kBAS-I	4.47428
CDCA3	8929	kBAS-I	4.33692
NUCKS1	1315	kBAS-I	4.28858
TPPP3	11368	kBAS-I	4.27015
CALM3	13860	kBAS-I	4.17314
MAD2L1	3689	kBAS-I	4.10107
RAD21	6781	kBAS-I	4.07029
PBK	6522	kBAS-I	4.05561
HMGB1	9691	kBAS-I	4.02866
DLGAP5	10077	kBAS-I	4.0265
HP1BP3	207	kBAS-I	3.87164
ANP32E	922	kBAS-I	3.83745
SGOL2	2274	kBAS-I	3.82588
TROAP	9136	kBAS-I	3.8059
LMNA	1069	kBAS-I	3.78627
CDCA8	408	kBAS-I	3.7246
KNSTRN	10440	kBAS-I	3.72355
DEPDC1	626	kBAS-I	3.61949
MZT1	9800	kBAS-I	3.52592
GTSE1	14491	kBAS-I	3.51666
ANLN	5442	kBAS-I	3.49416
HMG20B	13171	kBAS-I	3.43995
CRNDE	11284	kBAS-I	3.43573
GPSM2	759	kBAS-I	3.41102
DCTN3	7019	kBAS-I	3.39274
MT1X	11305	kBAS-I	3.34939
HNRNPA2B1	5388	kBAS-I	3.27587
NEK2	1349	kBAS-I	3.26248
RHEB	5924	kBAS-I	3.18926
MRPL51	8913	kBAS-I	3.18042
CKAP2L	2022	kBAS-I	3.1476
MXD3	4448	kBAS-I	3.1455
SGOL1	2583	kBAS-I	3.13441
DTYMK	2488	kBAS-I	3.0621
AURKA	13007	kBAS-I	3.0433
DDX39A	13408	kBAS-I	3.01707
RACGAP1	9146	kBAS-I	2.99339
KIF22	11164	kBAS-I	2.99131
CDC25B	12747	kBAS-I	2.98347
NDC80	12489	kBAS-I	2.97291
FAM83D	12912	kBAS-I	2.85634
KIFC1	4795	kBAS-I	2.84134
EMC9	9951	kBAS-I	2.75362
ILF2	1003	kBAS-I	2.74542
CASC5	10446	kBAS-I	2.73523
MZT2B	2070	kBAS-I	2.72858
KIF2C	495	kBAS-I	2.72492
PSRC1	769	kBAS-I	2.67463
SFPQ	378	kBAS-I	2.65566
SKA2	12221	kBAS-I	2.59358
CEP55	8650	kBAS-I	2.58671
MIS18BP1	10026	kBAS-I	2.55344
LMNB1	4191	kBAS-I	2.54875
TACC3	3341	kBAS-I	2.51984
TTK	4984	kBAS-I	2.51945
NCAPG	3416	kBAS-I	2.49684
RAN	9616	kBAS-I	2.49401
SUN2	14394	kBAS-I	2.41779
CLEC2B	8966	kBAS-I	2.33936
HIST1H4C	4617	kBAS-II.1	8.24055
STMN1	266	kBAS-II.1	8.14095
RRM2	1556	kBAS-II.1	7.76431
KIAA0101	10619	kBAS-II.1	7.75723
TUBA1B	9131	kBAS-II.1	7.5134
TK1	12382	kBAS-II.1	7.09453
TUBB	4701	kBAS-II.1	6.86354
PCNA	12757	kBAS-II.1	6.38966
H2AFZ	3631	kBAS-II.1	6.19703
DUT	10533	kBAS-II.1	5.62811
CDK1	8488	kBAS-II.1	5.59875
TYMS	12484	kBAS-II.1	4.94143
ZWINT	8479	kBAS-II.1	4.36154
RANBP1	14210	kBAS-II.1	4.2408
TMEM106C	9108	kBAS-II.1	4.03686
DEK	4593	kBAS-II.1	3.96338
UBE2T	1283	kBAS-II.1	3.79886
DNAJC9	8546	kBAS-II.1	3.73987
H2AFX	8221	kBAS-II.1	3.63563
SPC25	2150	kBAS-II.1	3.56904
SIVA1	10351	kBAS-II.1	3.39908
CDCA4	10360	kBAS-II.1	3.33949
ACAT2	5234	kBAS-II.1	3.27118
NASP	512	kBAS-II.1	3.22889
MCM7	5669	kBAS-II.1	3.21112
ANXA5	3691	kBAS-II.1	3.19171
SMC2	7214	kBAS-II.1	3.17554
GGH	6621	kBAS-II.1	3.16991
ZDHHC12	7361	kBAS-II.1	3.14913
CARHSP1	11022	kBAS-II.1	3.13998
CENPU	3825	kBAS-II.1	3.12098
SNRPG	1831	kBAS-II.1	3.08535
SLC25A5	6287	kBAS-II.1	3.07173
RRM1	7574	kBAS-II.1	3.06646
PHGDH	854	kBAS-II.1	2.97374
IDH2	10808	kBAS-II.1	2.96787
GGCT	5422	kBAS-II.1	2.94346
YWHAH	14332	kBAS-II.1	2.90746
RBBP7	6007	kBAS-II.1	2.87092
ASF1B	13404	kBAS-II.1	2.83308
WDR34	7358	kBAS-II.1	2.80871
DHFR	4079	kBAS-II.1	2.78276
CENPM	14443	kBAS-II.1	2.77848
SMC3	8769	kBAS-II.1	2.76091
DNMT1	13293	kBAS-II.1	2.75416
LSM4	13478	kBAS-II.1	2.75039
RNASEH2A	13371	kBAS-II.1	2.73017
H2AFY	4244	kBAS-II.1	2.72093
CCDC34	7679	kBAS-II.1	2.69931
SCCPDH	1510	kBAS-II.1	2.69766
RAD51AP1	8899	kBAS-II.1	2.68516
PTMA	2425	kBAS-II.1	2.66499
CENPK	3994	kBAS-II.1	2.6324
HADH	3658	kBAS-II.1	2.62939
USP1	599	kBAS-II.1	2.6063
TPI1	8931	kBAS-II.1	2.5596
CLSPN	386	kBAS-II.1	2.52051
NUDT1	5297	kBAS-II.1	2.4987
LDHB	9017	kBAS-II.1	2.49793
GMNN	4607	kBAS-II.1	2.45017
RPA3	5341	kBAS-II.1	2.44068
ITGB3BP	604	kBAS-II.1	2.4341
PSIP1	6966	kBAS-II.1	2.41524
SAE1	13872	kBAS-II.1	2.41288
CDCA5	7883	kBAS-II.1	2.39562
VRK1	10297	kBAS-II.1	2.38303
NUDT8	7982	kBAS-II.1	2.28694
HNRNPAB	4470	kBAS-II.1	2.2869
PAFAH1B3	13761	kBAS-II.1	2.28167
CENPH	4009	kBAS-II.1	2.26974
RFC2	5553	kBAS-II.1	2.25579
HELLS	8656	kBAS-II.1	2.25269
MZT2A	2077	kBAS-II.1	2.23714
SRSF3	4830	kBAS-II.1	2.23251
HNRNPA3	2195	kBAS-II.1	2.23126
ANP32B	7193	kBAS-II.1	2.23002
ESCO2	6521	kBAS-II.1	2.22782
EZH2	5891	kBAS-II.1	2.22153
FAM111B	7783	kBAS-II.1	2.21873
HSPB11	570	kBAS-II.1	2.1912
APITD1	125	kBAS-II.1	2.18036
AKR7A2	193	kBAS-II.1	2.17906
ETFB	13983	kBAS-II.1	2.16377
PKMYT1	10966	kBAS-II.1	2.16128
TMPO	9410	kBAS-II.1	2.16013
PPP1CA	7970	kBAS-II.1	2.15991
TUBG1	12043	kBAS-II.1	2.15669
FEN1	7805	kBAS-II.1	2.15193
CKLF	11343	kBAS-II.1	2.15111
COMMD4	10706	kBAS-II.1	2.14171
VPS29	9480	kBAS-II.1	2.11033
SAC3D1	7881	kBAS-II.1	2.10925
MYBL2	12923	kBAS-II.1	2.10375
PA2G4	9239	kBAS-II.1	2.09758
TSEN34	14033	kBAS-II.1	2.09147
HAT1	2169	kBAS-II.1	2.07775
TMEM14A	4928	kBAS-II.1	2.07527
CDK4	9290	kBAS-II.1	2.06475
CFL1	7918	kBAS-II.1	2.03617
AP2S1	13867	kBAS-II.1	2.0283
CRABP2	1087	kBAS-II.2	4.03106
KRT6A	9172	kBAS-II.2	3.25352
STRA13	12450	kBAS-II.2	3.20835
SLBP	3338	kBAS-II.2	3.01183
SBSN	13600	kBAS-II.2	2.92347
GINS2	11509	kBAS-II.2	2.71388
MCM3	4923	kBAS-II.2	2.69056
MCM5	14341	kBAS-II.2	2.5238
ATP5G1	12151	kBAS-II.2	2.28878
UNG	9461	kBAS-II.2	2.26905
EIF4EBP1	6556	kBAS-II.2	2.13258
CYB5A	12682	kBAS-II.2	2.12217
CHCHD10	14245	kBAS-II.2	2.04517
DCTPP1	11199	kBAS-II.2	2.01798
PHLDA2	7564	kBAS-II.2	1.94033
C9orf142	7470	kBAS-II.2	1.78906
CSTA	2982	kBAS-II.2	1.77444
S100A9	989	kBAS-II.2	1.74191
ALDOA	11179	kBAS-II.2	1.72136
CDCA7	2176	kBAS-II.2	1.70897
HSPA8	8242	kBAS-II.2	1.64436
NME1	12182	kBAS-II.2	1.594
GPX4	13104	kBAS-II.2	1.56449
ATP5G3	2186	kBAS-II.2	1.56234
MCM6	2088	kBAS-II.2	1.54735
GATM	10521	kBAS-II.2	1.54602
NDUFS6	3860	kBAS-II.2	1.52196
UHRF1	13202	kBAS-II.2	1.49905
ID1	12835	kBAS-II.2	1.49331
TIMM13	13148	kBAS-II.2	1.4776
BLVRB	13729	kBAS-II.2	1.47049
HSPE1	2263	kBAS-II.2	1.46662
NDUFA4	5345	kBAS-II.2	1.43326
SPRR1B	984	kBAS-II.2	1.42185
SNU13	14437	kBAS-II.2	1.40381
NDUFB2	5863	kBAS-II.2	1.4014
NHP2	4469	kBAS-II.2	1.39817
MTHFD1	10117	kBAS-II.2	1.37643
P4HB	12437	kBAS-II.2	1.36655
CLTB	4439	kBAS-II.2	1.35018
MRPL17	7594	kBAS-II.2	1.34844
TMEM45A	2911	kBAS-II.2	1.29261
GCSH	11481	kBAS-II.2	1.29095
ATP5J	14557	kBAS-II.2	1.28193
RMI2	11035	kBAS-II.2	1.26814
PPIC	4184	kBAS-II.2	1.24903
NOLC1	8729	kBAS-II.2	1.24139
DNPH1	4885	kBAS-II.2	1.24006
COX5B	1950	kBAS-II.2	1.21405
C1QBP	11656	kBAS-II.2	1.2113
NR2C2AP	13502	kBAS-II.2	1.19916
SRM	131	kBAS-II.2	1.19161
PRELID1	4449	kBAS-II.2	1.18424
CHCHD2	5504	kBAS-II.2	1.18245
EIF6	12876	kBAS-II.2	1.18213
TUFM	11151	kBAS-II.2	1.17961
NDUFS8	7986	kBAS-II.2	1.16649
S100A8	990	kBAS-II.2	1.15736
CLDN4	5547	kBAS-II.2	1.15016
NDUFB9	6815	kBAS-II.2	1.14644
MAL2	6787	kBAS-II.2	1.10081
MRPS6	14606	kBAS-II.2	1.09889
E2F1	12854	kBAS-II.2	1.0986
COX6A1	9537	kBAS-II.2	1.09747
NDUFB8	8707	kBAS-II.2	1.08711
POLR2I	13626	kBAS-II.2	1.0864
MRPS34	10912	kBAS-II.2	1.08455
DRAP1	7926	kBAS-II.2	1.07027
MYC	6828	kBAS-II.2	1.06312
VSNL1	1575	kBAS-II.2	1.05676
NAA10	6382	kBAS-II.2	1.05361
FAM162A	2984	kBAS-II.2	1.04864
ATP5D	13108	kBAS-II.2	1.04757
CFD	13094	kBAS-II.2	1.04417
NOP56	12730	kBAS-II.2	1.03568
MSH6	1737	kBAS-II.2	1.03323
C17orf89	12416	kBAS-II.2	1.02327
TOMM40	13809	kBAS-II.2	1.0011
PKM	10674	kBAS-II.2	0.95328
PAQR4	10967	kBAS-II.2	0.95178
FKBP1A	12721	kBAS-II.2	0.945268
HACD3	10634	kBAS-II.2	0.9432
CKMT1B	10499	kBAS-II.2	0.938949
TPD52L1	5109	kBAS-II.2	0.938906
GNL3	2802	kBAS-II.2	0.935107
FH	1490	kBAS-II.2	0.929111
C9orf16	7344	kBAS-II.2	0.927621
C19orf60	13488	kBAS-II.2	0.913138
NXT1	12815	kBAS-II.2	0.909444
PHB	12155	kBAS-II.2	0.906802
GJB2	9648	kBAS-II.2	0.884604
BAG1	7002	kBAS-II.2	0.883116
MRPL12	12434	kBAS-II.2	0.879991
UQCRH	524	kBAS-II.2	0.878198
FBL	13715	kBAS-II.2	0.864199
CISD3	11954	kBAS-II.2	0.858309
MCMBP	8815	kBAS-II.2	0.855301
GTF3A	9680	kBAS-II.2	0.854373
EI24	8258	kBAS-II.2	0.852346
TMEM141	7460	kBAS-II.2	0.851287
CXCL14	4247	kBAS-III.1	11.161
KRT14	12013	kBAS-III.1	9.90568
COL17A1	8758	kBAS-III.1	8.24716
KRT5	9173	kBAS-III.1	7.75581
S100A2	995	kBAS-III.1	7.62586
DST	4941	kBAS-III.1	6.49801
ASS1	7393	kBAS-III.1	6.17561
IGFBP3	5485	kBAS-III.1	5.65729
SYT8	7551	kBAS-III.1	4.70202
ZFP36	13707	kBAS-III.1	4.34068
JUN	590	kBAS-III.1	4.08365
DUSP1	4420	kBAS-III.1	4.08083
JUNB	13369	kBAS-III.1	4.0665
IGFBP6	9184	kBAS-III.1	4.04308
TGFBI	4248	kBAS-III.1	3.75765
SLC3A2	7841	kBAS-III.1	3.75185
HSPA1A	4744	kBAS-III.1	3.58213
CAV1	5767	kBAS-III.1	3.51969
IER3	4705	kBAS-III.1	3.47531
FOS	10207	kBAS-III.1	3.41067
S100A6	992	kBAS-III.1	3.36609
PDLIM1	8658	kBAS-III.1	3.35432
TAX1BP3	11611	kBAS-III.1	3.34361
ATF3	1357	kBAS-III.1	3.23394
SERPINH1	8048	kBAS-III.1	3.17682
SPON2	3329	kBAS-III.1	3.11685
HSPA1B	4745	kBAS-III.1	3.01911
KLK5	13973	kBAS-III.1	2.95601
NEAT1	7898	kBAS-III.1	2.92499
SLC2A1	466	kBAS-III.1	2.90552
DAAM1	10094	kBAS-III.1	2.87728
DNAJB1	13411	kBAS-III.1	2.81263
NFKBIA	10005	kBAS-III.1	2.80121
BGN	6372	kBAS-III.1	2.79134
HOPX	3509	kBAS-III.1	2.78729
PPP1R15A	13912	kBAS-III.1	2.73146
IL18	8168	kBAS-III.1	2.68245
CRYAB	8160	kBAS-III.1	2.67617
COL7A1	2713	kBAS-III.1	2.67517
EGR1	4264	kBAS-III.1	2.65135
UBC	9607	kBAS-III.1	2.55244
ADM	7620	kBAS-III.1	2.54389
CYB5R1	1290	kBAS-III.1	2.51642
BTG2	1293	kBAS-III.1	2.48529
FAM213A	8597	kBAS-III.1	2.45413
HLA-B	4718	kBAS-III.1	2.44127
GUK1	1432	kBAS-III.1	2.42589
EDN1	4566	kBAS-III.1	2.36114
FOSB	13828	kBAS-III.1	2.33002
GPNMB	5375	kBAS-III.1	2.31759
ALDH3A1	11821	kBAS-III.1	2.24843
C19orf33	13672	kBAS-III.1	2.23317
EFEMP1	1761	kBAS-III.1	2.22947
GDPD2	6166	kBAS-III.1	2.19337
ADIRF	8611	kBAS-III.1	2.16446
SH3BGRL3	276	kBAS-III.1	2.13108
CAV2	5766	kBAS-III.1	2.12877
IER2	13386	kBAS-III.1	2.02198
UBB	11770	kBAS-III.1	1.99764
IL20RB	3075	kBAS-III.1	1.96595
TIMP3	14336	kBAS-III.1	1.94294
FXYD3	13591	kBAS-III.1	1.92358
COL18A1	14679	kBAS-III.1	1.92266
IRF1	4211	kBAS-III.1	1.91672
IGFBP2	2350	kBAS-III.1	1.90591
TACSTD2	588	kBAS-III.1	1.89585
ANXA1	7103	kBAS-III.1	1.88531
SLC7A5	11520	kBAS-III.1	1.87964
SEPW1	13884	kBAS-III.1	1.86556
WNT3	12125	kBAS-III.1	1.81368
GAMT	13114	kBAS-III.1	1.80186
WNT10A	2371	kBAS-III.1	1.78316
HSPA6	1139	kBAS-III.1	1.75333
RND3	2106	kBAS-III.1	1.74696
ASCL2	7557	kBAS-III.1	1.73374
SFN	285	kBAS-III.1	1.71565
SOX15	11707	kBAS-III.1	1.71352
HLA-A	4679	kBAS-III.1	1.71146
GSTM3	778	kBAS-III.1	1.6927
PRNP	12754	kBAS-III.1	1.69188
TOB1	12180	kBAS-III.1	1.67673
TCEAL4	6250	kBAS-III.1	1.66973
ABRACL	5156	kBAS-III.1	1.66374
NR4A1	9166	kBAS-III.1	1.65989
FAM134B	3892	kBAS-III.1	1.64571
MATN2	6728	kBAS-III.1	1.64234
FBXW7	3758	kBAS-III.1	1.63569
PRDX5	7868	kBAS-III.1	1.61232
FGFR3	3342	kBAS-III.1	1.60286
TNNT1	14046	kBAS-III.1	1.57282
GADD45B	13150	kBAS-III.1	1.5666
TXNDC17	11664	kBAS-III.1	1.55456
SRPK2	5732	kBAS-III.1	1.54483
IFRD1	5758	kBAS-III.1	1.51039
NCOA7	5112	kBAS-III.1	1.4975
RTN4	1751	kBAS-III.1	1.48675
DDIT4	8537	kBAS-III.1	1.48348
CTSD	7550	kBAS-III.1	1.4549
KRT31	12005	kBAS-III.1	1.45403
LAMB4	5749	kBAS-III.1	1.43383
KRT15	12010	kBAS-III.2	13.1595
DCN	9383	kBAS-III.2	8.77106
CCL2	11916	kBAS-III.2	7.26684
IL1R2	1981	kBAS-III.2	6.59194
IFITM3	7512	kBAS-III.2	6.09013
FTH1	7810	kBAS-III.2	6.05284
POSTN	9709	kBAS-III.2	6.02717
TXNIP	883	kBAS-III.2	5.90375
TIMP1	6077	kBAS-III.2	5.16328
SPARC	4370	kBAS-III.2	4.89395
KRT19	12011	kBAS-III.2	4.86263
FTL	13915	kBAS-III.2	4.7421
CYR61	669	kBAS-III.2	4.44267
DKK3	7633	kBAS-III.2	3.85283
SULT1E1	3526	kBAS-III.2	3.73014
LY6E	6859	kBAS-III.2	3.70633
ZFP36L2	1713	kBAS-III.2	3.70321
IGFBP5	2351	kBAS-III.2	3.59304
MT-ND3	14701	kBAS-III.2	3.38215
CIRBP	13110	kBAS-III.2	3.25715
PTRF	12034	kBAS-III.2	3.17753
ATP1B3	3094	kBAS-III.2	3.037
MT-ND1	14694	kBAS-III.2	2.99692
SPINK5	4338	kBAS-III.2	2.94566
GLTSCR2	13883	kBAS-III.2	2.87422
GLUL	1223	kBAS-III.2	2.85782
EIF4A2	3242	kBAS-III.2	2.85781
GPX1	2735	kBAS-III.2	2.77802
NFIB	6961	kBAS-III.2	2.76819
PNRC1	5007	kBAS-III.2	2.76059
TPT1	9743	kBAS-III.2	2.73629
SNHG8	3682	kBAS-III.2	2.70027
ITGB1	8418	kBAS-III.2	2.67112
MALAT1	7900	kBAS-III.2	2.62056
MT-ND2	14695	kBAS-III.2	2.60511
LIMA1	9151	kBAS-III.2	2.59846
SFRP1	6572	kBAS-III.2	2.55585
CTNNAL1	7227	kBAS-III.2	2.52954
LAMB3	1336	kBAS-III.2	2.48508
CITED2	5159	kBAS-III.2	2.42392
IFITM2	7509	kBAS-III.2	2.40019
CLSTN1	116	kBAS-III.2	2.36971
BLCAP	12905	kBAS-III.2	2.35291
EIF3E	6771	kBAS-III.2	2.30822
BCAM	13807	kBAS-III.2	2.20232
CKB	10337	kBAS-III.2	2.16647
ANXA11	8595	kBAS-III.2	2.14249
KREMEN2	10965	kBAS-III.2	2.14195
KLF4	7224	kBAS-III.2	2.13115
EEF2	13179	kBAS-III.2	2.10812
CDCA7L	5368	kBAS-III.2	2.0906
EPB41L4A-AS1	4151	kBAS-III.2	2.0574
SDCBP	6615	kBAS-III.2	2.05023
TP53AIP1	8278	kBAS-III.2	2.04741
EEF1A1	4967	kBAS-III.2	2.03213
CCNI	3559	kBAS-III.2	2.02434
APP	14559	kBAS-III.2	2.00624
RPL12	7321	kBAS-III.2	1.99852
ZFAS1	12981	kBAS-III.2	1.98157
MEIS2	10419	kBAS-III.2	1.98083
POLR1D	9683	kBAS-III.2	1.96348
PFDN5	9191	kBAS-III.2	1.95797
MT-CYB	14706	kBAS-III.2	1.93075
CDH13	11490	kBAS-III.2	1.91899
GAS6	9881	kBAS-III.2	1.90579
C6orf48	4746	kBAS-III.2	1.89607
TGIF1	12497	kBAS-III.2	1.89322
ODC1	1559	kBAS-III.2	1.88596
CSRP1	1270	kBAS-III.2	1.87777
NBEAL1	2302	kBAS-III.2	1.86796
MT-ATP6	14699	kBAS-III.2	1.86694
FGFR2	8819	kBAS-III.2	1.86519
PDGFC	3771	kBAS-III.2	1.85676
DLK2	4888	kBAS-III.2	1.84975
AES	13162	kBAS-III.2	1.84755
GNB2L1	4502	kBAS-III.2	1.84226
BCAP31	6376	kBAS-III.2	1.84075
RPL5	706	kBAS-III.2	1.80044
RPL34	3660	kBAS-III.2	1.79346
BTG1	9384	kBAS-III.2	1.78146
RNASET2	5253	kBAS-III.2	1.76987
TSC22D3	6267	kBAS-III.2	1.76673
RPL9	3450	kBAS-III.2	1.75841
WLS	625	kBAS-III.2	1.7559
RSL24D1	10567	kBAS-III.2	1.70706
GNAS	13021	kBAS-III.2	1.70368
PIK3R1	4006	kBAS-III.2	1.69558
MT-CO3	14700	kBAS-III.2	1.68919
MEG3	10314	kBAS-III.2	1.68201
DAPL1	2124	kBAS-III.2	1.66948
ARID5B	8490	kBAS-III.2	1.66929
ZFYVE21	10345	kBAS-III.2	1.66811
ARHGDIB	9005	kBAS-III.2	1.65986
NUDT14	10363	kBAS-III.2	1.65821
PNISR	5027	kBAS-III.2	1.65788
BOC	2945	kBAS-III.2	1.65585
RPS20	6608	kBAS-III.2	1.62167
BTF3	4035	kBAS-III.2	1.61603
RAC3	12452	kBAS-III.2	1.57976
ARL4C	2447	kBAS-III.2	1.57257
KRT10	12000	kBAS-IV.1	7.13254
PTMS	8925	kBAS-IV.1	6.1364
KRT13	12008	kBAS-IV.1	5.25586
FABP5	6675	kBAS-IV.1	4.85434
HSP90B1	9430	kBAS-IV.1	4.16563
DSP	4546	kBAS-IV.1	3.7119
DBI	2039	kBAS-IV.1	3.692
KRTDAP	13598	kBAS-IV.1	3.57259
DYNLL1	9541	kBAS-IV.1	3.53863
S100A14	997	kBAS-IV.1	3.52598
LY6D	6857	kBAS-IV.1	2.96799
SNHG19	10936	kBAS-IV.1	2.85195
FABP7	5106	kBAS-IV.1	2.7833
OAZ1	13145	kBAS-IV.1	2.67396
TXN	7233	kBAS-IV.1	2.52027
DSG1	12569	kBAS-IV.1	2.5037
S100A11	976	kBAS-IV.1	2.46763
HNRNPH3	8503	kBAS-IV.1	2.44356
EIF5A	11688	kBAS-IV.1	2.4237
HNRNPA1	9218	kBAS-IV.1	2.41276
NDUFC1	3718	kBAS-IV.1	2.28644
UQCR10	14295	kBAS-IV.1	2.2095
SLIRP	10231	kBAS-IV.1	2.17579
MT1G	11303	kBAS-IV.1	2.13627
YWHAZ	6745	kBAS-IV.1	2.13153
GABPB1-AS1	10545	kBAS-IV.1	2.12351
HNRNPM	13268	kBAS-IV.1	2.09969
UBL5	13284	kBAS-IV.1	2.08562
CYCS	5384	kBAS-IV.1	2.06641
COX7B	6197	kBAS-IV.1	2.06339
THUMPD3-AS1	2509	kBAS-IV.1	2.05921
S100A16	996	kBAS-IV.1	2.05865
C9orf3	7172	kBAS-IV.1	2.05073
PYURF	3604	kBAS-IV.1	2.00806
S100A10	975	kBAS-IV.1	2.00265
DEFB1	6433	kBAS-IV.1	1.94192
H1F0	14369	kBAS-IV.1	1.91575
MAFB	12914	kBAS-IV.1	1.90667
SHFM1	5635	kBAS-IV.1	1.9006
KLF5	9804	kBAS-IV.1	1.87451
HMGN3	4979	kBAS-IV.1	1.86137
SPTSSA	9994	kBAS-IV.1	1.78744
NDUFB3	2281	kBAS-IV.1	1.78181
RPS26	9237	kBAS-IV.1	1.76333
ATP5J2	5653	kBAS-IV.1	1.76183
HIST1H2AC	4619	kBAS-IV.1	1.74784
DSC3	12566	kBAS-IV.1	1.74146
NDUFA1	6295	kBAS-IV.1	1.74032
ATP5C1	8330	kBAS-IV.1	1.73974
CSTB	14658	kBAS-IV.1	1.73782
SNRPF	9401	kBAS-IV.1	1.70427
CTA-29F11.1	14497	kBAS-IV.1	1.69199
EIF4G2	7626	kBAS-IV.1	1.68346
PSMB6	11630	kBAS-IV.1	1.67774
PSMA7	13034	kBAS-IV.1	1.67039
HNRNPR	222	kBAS-IV.1	1.64714
NACA	9264	kBAS-IV.1	1.62388
COX6C	6738	kBAS-IV.1	1.62007
KRT16	12014	kBAS-IV.1	1.6191
JUP	12018	kBAS-IV.1	1.61525
SKP1	4227	kBAS-IV.1	1.60708
SNHG25	12263	kBAS-IV.1	1.59688
ABCE1	3737	kBAS-IV.1	1.57819
GJA1	5102	kBAS-IV.1	1.57675
HMGN1	14633	kBAS-IV.1	1.57287
SYNCRIP	4997	kBAS-IV.1	1.56142
LSM7	13146	kBAS-IV.1	1.5586
B2M	10514	kBAS-IV.1	1.5564
GLRX3	8855	kBAS-IV.1	1.5545
DDX21	8511	kBAS-IV.1	1.54952
NDUFA2	4292	kBAS-IV.1	1.51376
MRPL36	3859	kBAS-IV.1	1.50849
LGALS3	10076	kBAS-IV.1	1.50247
COX20	1500	kBAS-IV.1	1.49013
ZNF706	6747	kBAS-IV.1	1.48802
ALDH2	9488	kBAS-IV.1	1.48018
LDHA	7661	kBAS-IV.1	1.47547
GATA3	8334	kBAS-IV.1	1.47302
COX7C	4093	kBAS-IV.1	1.45804
PKP3	7513	kBAS-IV.1	1.42992
SEC61G	5493	kBAS-IV.1	1.41117
SPINT2	13671	kBAS-IV.1	1.40405
HSPB1	5571	kBAS-IV.1	1.39758
TARDBP	129	kBAS-IV.1	1.39691
TBCA	4062	kBAS-IV.1	1.38609
HNRNPK	7124	kBAS-IV.1	1.37226
CCT6A	5501	kBAS-IV.1	1.37027
C8orf59	6682	kBAS-IV.1	1.36815
REXO2	8180	kBAS-IV.1	1.36441
SUB1	3902	kBAS-IV.1	1.36432
KTN1	10081	kBAS-IV.1	1.35732
ANXA2	10595	kBAS-IV.1	1.34238
SNHG21	10768	kBAS-IV.1	1.34192
NCL	2423	kBAS-IV.1	1.34148
STRAP	9008	kBAS-IV.1	1.33522
PAIP2	4272	kBAS-IV.1	1.3339
AQP3	7005	kBAS-IV.1	1.32681
SERF2	10504	kBAS-IV.1	1.30995
LAMTOR5	788	kBAS-IV.1	1.29392
EIF3A	8806	kBAS-IV.1	1.28566
KRT1	9175	kBAS-IV.2	6.83215
DMKN	13599	kBAS-IV.2	5.34707
CCND1	8000	kBAS-IV.2	3.67682
LGALS7B	13687	kBAS-IV.2	3.67327
CALML5	8315	kBAS-IV.2	3.34985
APOE	13810	kBAS-IV.2	2.49032
LYPD3	13769	kBAS-IV.2	2.18644
EMP2	11029	kBAS-IV.2	2.06732
PPDPF	13057	kBAS-IV.2	1.70791
GSTA4	4930	kBAS-IV.2	1.52714
APRT	11533	kBAS-IV.2	1.43115
PERP	5148	kBAS-IV.2	1.39856
NSG1	3367	kBAS-IV.2	1.38945
SULT2B1	13899	kBAS-IV.2	1.28987
LGALS7	13686	kBAS-IV.2	1.27507
TMEM147	13603	kBAS-IV.2	1.27237
ATP5I	3317	kBAS-IV.2	1.2582
RPL27	12058	kBAS-IV.2	1.18203
UQCR11	13125	kBAS-IV.2	1.13247
RPS29	10028	kBAS-IV.2	1.10066
RPS10	4807	kBAS-IV.2	1.09833
TSPO	14465	kBAS-IV.2	1.08762
RAB25	1067	kBAS-IV.2	1.08747
DEGS1	1398	kBAS-IV.2	1.08331
TMEM154	3760	kBAS-IV.2	1.07154
PYCARD	11237	kBAS-IV.2	1.06824
RPS17	10766	kBAS-IV.2	1.0266
RPL36	13208	kBAS-IV.2	1.01201
RPL36A	6225	kBAS-IV.2	1.00219
IGF2	7556	kBAS-IV.2	0.989294
RPL8	6920	kBAS-IV.2	0.987489
TCEB2	10959	kBAS-IV.2	0.98449
CST3	12819	kBAS-IV.2	0.97572
ATOX1	4372	kBAS-IV.2	0.968062
RPS18	4787	kBAS-IV.2	0.933278
FIS1	5709	kBAS-IV.2	0.931677
RPLP2	7536	kBAS-IV.2	0.905587
TMEM40	2546	kBAS-IV.2	0.897793
RPL35	7302	kBAS-IV.2	0.89482
RPS28	13263	kBAS-IV.2	0.891473
RPS21	13042	kBAS-IV.2	0.884497
PTGS1	7289	kBAS-IV.2	0.878645
PLPP2	13080	kBAS-IV.2	0.877675
OST4	1624	kBAS-IV.2	0.869182
SCEL	9814	kBAS-IV.2	0.855681
VIM	8369	kBAS-IV.2	0.839546
RPL26	11735	kBAS-IV.2	0.808602
RPL37A	2349	kBAS-IV.2	0.807573
RPL21	9678	kBAS-IV.2	0.800477
C19orf70	13209	kBAS-IV.2	0.800266
PLLP	11313	kBAS-IV.2	0.796391
IGFBP7	3514	kBAS-IV.2	0.792312
TCEA3	226	kBAS-IV.2	0.787143
RPL18A	13466	kBAS-IV.2	0.77198
RPS13	7652	kBAS-IV.2	0.770214
RPS6	6978	kBAS-IV.2	0.768091
SERBP1	620	kBAS-IV.2	0.766655
RPL28	14057	kBAS-IV.2	0.763796
RPL41	9240	kBAS-IV.2	0.752107
TMBIM1	2357	kBAS-IV.2	0.749028
CAPZB	195	kBAS-IV.2	0.74893
ADAM15	1036	kBAS-IV.2	0.74793
KLK8	13976	kBAS-IV.2	0.74569
CNBP	3031	kBAS-IV.2	0.740403
RPS2	10922	kBAS-IV.2	0.726846
THBD	12812	kBAS-IV.2	0.716079
RAB10	1613	kBAS-IV.2	0.699001
RPL27A	7602	kBAS-IV.2	0.692198
RPS19	13751	kBAS-IV.2	0.684737
TMEM79	1075	kBAS-IV.2	0.665885
NOTCH3	13421	kBAS-IV.2	0.658752
MYCBP2	9813	kBAS-IV.2	0.655008
IFI27	10278	kBAS-IV.2	0.635152
RAMP2	12051	kBAS-IV.2	0.630361
SYNGR2	12381	kBAS-IV.2	0.630141
RPS15	13116	kBAS-IV.2	0.62982
RPLP0	9533	kBAS-IV.2	0.610818
LAMP1	9874	kBAS-IV.2	0.608317
TRAPPC6A	13821	kBAS-IV.2	0.604667
RAB38	8092	kBAS-IV.2	0.597118
ZNF750	12477	kBAS-IV.2	0.590817
GNG11	5624	kBAS-IV.2	0.58545
SLC39A4	6904	kBAS-IV.2	0.583944
TMEM134	7975	kBAS-IV.2	0.579663
EPHX2	6517	kBAS-IV.2	0.579352
RPS7	1535	kBAS-IV.2	0.564643
CALD1	5832	kBAS-IV.2	0.560323
EXOSC5	13747	kBAS-IV.2	0.552952
UBA52	13486	kBAS-IV.2	0.549209
EFNA3	1038	kBAS-IV.2	0.547474
INPP1	2242	kBAS-IV.2	0.543213
WDR74	7840	kBAS-IV.2	0.533197
PLEKHN1	11	kBAS-IV.2	0.53148
PALMD	730	kBAS-IV.2	0.526996
BNIPL	944	kBAS-IV.2	0.521327
RPL6	9496	kBAS-IV.2	0.51767
IGFBP4	11994	kBAS-IV.2	0.505106
IL33	6952	kBAS-IV.2	0.504335
RNH1	7517	kBAS-IV.2	0.503299
PLAC9	8594	kBAS-IV.2	0.497676
