# Supplementary material for: Single cell transcriptomics of human epidermis identifies basal stem cell transition states
Source: Nat Commun. 2020 Aug 25;11:4239. doi: 10.1038/s41467-020-18075-7 (PMC7447770; doi:10.1038/s41467-020-18075-7)
Supplement: Supplementary file 9 — Source Data [file 41467_2020_18075_MOESM9_ESM.xlsx]

## Sheet: Figure 2L
Figure 2L
	ASS1 top	ASS1 bottom	KRT19 top	KRT19 bottom
	214.103	51.975	19.745	83.499
	204.718	54.02	18.063	86.08
	228.923	82.911	15.737	76.31
	120.291	66.409	17.439	111.579
	164.088	71.762	21.475	57.877
	147.137	44.42	35.691	113.64
	120.721	51.942	36.164	91.802
	114.313	59.171	26.32	40.229
	112.905	43.163	15.318	55.622
	100.883	55.356	11.554	50.94
	120.195	26.351
	93.974	37.434
	144.379	49.87
	130.368	61.403

## Sheet: Figure 2M
Figure 2M
	basal	suprabasal	PTTG1	RRM2
	5.252	13.698	16.822	14.876
	4.908	15.209	14.641	13.576
	8.446	18.906	11.284	16.185
	5.611	10.538	11.074	14.353
	6.909	20.679	11.862	5.669
	4.445	13.163	5.669	2.636
	4.292	18.13	8.439	8.861
	1.719	13.483	8.017	12.92
	6.283	13.299	17.093	5.418
	5.011	21.154	18.186	3.728
	5.858	20.217	13.245	9.721
	4.689	14.346	9.103	4.86
	5.127	11.589	9.721	8.762
	2.949	18.163	7.548	9.88
	2.783	15.253	15.102	18.903
	2.238	22.262	7.786	14.323
	3.512	20.205	8.841	7.831
	5.309	24.363	11.003	8.336
	6.631	15.238	9.366	9.504
	5.174	18.735	11.222	6.681
	8.285	12.999	12.967	8.592
	4.967	22.983	11.284	7.685
	5.596	15.356	12.258	7.908
	4.091	19.539	11.847	9.016
	5.205	21.074	10.081	10.319
	4.663	20.811	20.324	7.279
	6.566	19.898	8.792	5.79
	4.855	12.511	12.947	2.917
	4.194	13.499	15.622	7.098
	3.754	8.012	12.137	3.034
	5.305	18.943	13.747	4.752
	5.931	13.762	9.016	11.737
	3.78	15.329	5.561	5.418
	4.965	16.028	7.122	5.835
	7.518	13.456	10.419	7.548
	5.603	18.147	5.482	3.36
	4.994	12.318	6.72	8.22
	4.47	19.275	4.351	8.841
	4.825	10.484	5.669	7.171
	4.076	12.159	5.669	7.279
	4.994	14.512	6.51	5.894
	5.681	15.662	11.322	10.94
	2.77	8.214	12.927	7.134
	4.312	18.133	12.6	15.056
	6.364	22.458	13.576	12.51
	6.425	15.225	18.834	17.53
	6.722	22.377	10.081	12.873
	7.866	12.783	8.273	5.669
	2.986	14.48	9.169	10.444
	4.129	12.831	11.599	4.168
	7.491	19.073	6.376	6.011
	8.8	12.981	12.531	4.752
	5.004	17.672	5.967	4.715
	5.635	11.206	7.963	19.471
	5.141	13.445	13.569	8.762
	5.526	16.536	13.854	5.155
	6.079	13.914	12.087	7.662
	7.425	22.07	5.434	8.388
	5.314	17.893	22.007	6.72
	4.853	19.519	9.169	5.272
	4.868	15.548	10.82	4.585
	3.345	13.442	8.501	6.72
	5.898	14.251	6.068	4.189
	9.212	15.519	13.087	8.592
	3.754	11.27	7.831	4.508
	3.866	13.189	7.317	2.501
	3.598	14.016	9.81	6.681
	3.564	12.512	15.377	6.252
	5.814	17.9	9.424	9.179
	3.645	8.002	9.07	4.43
	4.421	11.052	18.572	4.508
	3.263	12.01	9.71	4.489
	5.195	15.211	12.378	6.252
	2.689	13.67	5.05	7.514
	4.725	12.791	6.594	13.291
	3.526	18.924	15.278	5.79
	4.359	16.394	5.704	5.036
	1.782	13.23	10.484	5.418
	4.091	12.22	12.449	3.36
	3.783	15.664	14.48	9.907
	3.252	20.066	8.205	6.307
	3.165	16.574	4.771	3.932
	3.689	23.971	7.689	6.348
	2.671	19.557	6.189	4.43
	4.984	20.534	13.941	8.997
	2.986	15.813	9.193	7.134
	5.747	24.891	7.969	6.252
	2.21	15.853	6.437	6.836
	4.691	14.749	9.629	4.43
	3.323	14.968	15.176	2.358
	3.495	20.346	18.411	4.126
	4.266	20.669	11.968	4.168
	3.323	16.782	13.043	3.36
	4.231	19.097	5.738	6.681
	3.323	19.765	19.07	3.034
	4.557	23.732	9.507	3.334
	5.16	23.111	6.329	2.535
	4.885	17.122	12.175	8.703
	6.269	10.734	16.891	5.036
	5.931	14.292	8.532	3.536
	4.827	16.6	14.695	12.531
	2.818	17.269	6.646	5.019
	3.356	18.287		3.36
	3.679	12.195		10.428
	4.761	8.885
	3.91	14.678
	3.526	11.257
	3.374	18.173
	3.567	11.897
	5.335	15.125
	3.917	15.413
	3.495	14.21
	3.764	12.163
	4.091	13.188
	3.188	9.159
	4.557	8.272
	4.194	10.135
	4.994	17.242
	5.596	15.817
	6.205	23.974
	4.508	15.618
	5.04	16.759
	4.557	14.848
	7.294	12.446
	3.907	18.615
	6.127	12.078
	2.974	17.595
	7.392	20.069
	3.659	18.515
	3.758	16.286
	2.965	11.68
	2.52	12.862
	5.289	17.938
	4.269	20.551
	6.527	21.183
	5.635	19.715
	5.033	20.453
	6.425	15.959
	4.639	17.675
	4.642	18.95
	3.595	12.873
	2.194	10.083
	5.661
	7.908
	4.343
	6.733
	7.347
	8.737
	3.495
	6.596
	3.803
	4.628
	4.067
	4.551
	4.058
	4.126
	3.161
	5.817
	3.659
	3.536
	5.732
	3.679
	5.766
	5.389
	4.334
	6.919
	3.907

## Sheet: Figure 4J
Figure 4J
	control	UHRF1 sh	HELLS sh
	225	108	112
	248	123	110
	311	143	141
	334	139	90
	282	129	95
	343	77	67
	162	136	81
	178	113	118
		98	70
		86	50
		179	112
		161	135
		144

## Sheet: Figure 4K
Figure 4K
	control	UHRF1 sh	HELLS sh
	9	15	1
	5	21	3
	3	13	5
	2	24	1
	7	7	0
	4	6	4
	9	6	0
	7	15	0
	6	5	2
	12	15	0
	12	16	4
	4	7	2
	7	1
	5	6
	11	10
	12	13
	6	19
	4	8
	13	14
	4
	5
	5
	5
	9
	4
	7

## Sheet: Figure 4L
Figure 4L
		control sh					HELLS sh					UHRF1 sh
	PTTG1	1	0.99	1	1.07344		0.991777	0.736753	0.82392			1.48739	1.47919
	RRM2	1	0.802805	1	1.11978		1.18886	0.893539	0.959388	0.876856		1.21978	1.82636	1.03538
	ASS1	1	0.780254	1			0.882202	0.988472	0.794576			1.83316	2.85545	1.73749
	GJB2	1	0.709519	1			0.976659	0.881735				1.09885	1.17817

## Sheet: Figure 5F
Figure 5F
		KRT10	KRT14
	kBAS-I	4.7436	3.7543
	kBAS-II	4.357	3.7539
	kBAS-III.1	4.3554	3.9864
	kBAS-III.2	2.26	5.65
	kBAS-III.3	2.0503	5.0835
	kBAS-IV.1	4.9476	4.0347
	kBAS-IV.2	4.7869	3.3816

## Sheet: Figure 5G
Figure 5G
		Differentiation score
	kBAS-I	0.307259
	kBAS-II	0.308979
	kBAS-III.1	0.332912
	kBAS-III.2	0.213661
	kBAS-III.3	0.196265
	kBAS-IV.1	0.304238
	kBAS-IV.2	0.334614
	GRN	1

## Sheet: Figure 5I
Figure 5I
		Day 0			Day 1			Day 2			Day 3			Day 4			Day 5			Day 6
	KRT14	1	1	1	1.04867	0.981447	1.36433	1.57205	1.20789	1.86845	1.14939	0.985757	1.07021	0.850199	1.06533	0.701203	1.2137	1.36599	1.21952	1.6952	2.48435	1.03099
	ASS1	1	1	1	1.79073	0.400909	0.188672	6.74696	1.08883	0.566595	6.28495	4.56543	2.73057	2.19648	6.57777	3.9144	4.093	6.1116	3.60668	7.74448	7.93187	4.93784
	KRT10	1	1	1	1.90061	1.03297	4.14218	23.3609	30.5438	37.4047	4.81725	2.55667	13.7685	47.8132	131.545	120.501	127.107	55.7367	280.108	1718.14	10.1587	3052.91
	PTTG1	1	1	1	0.806548	0.864007	0.732201	1.02522	0.591946	0.31393	0.475369	0.144446	0.366828	0.860573	0.468964	0.263992	0.845874	0.377744	0.151097	0.995903	0.312151	0.19341
	RRM2	1	1	1	0.971903	0.477834	1.08264	0.732884	0.0250199	0.855322	0.017807	0.00657365	0.022562	0.0129527	0.102938	0.0127986	0.00741278	0.0113905	0.00782444	0.00859704	0.015149	0.00933528
	PCNA	1	1		0.802142	0.248515		0.192909	0.421372		0.264548	0.354409		0.389212	0.227913		0.255049	0.15861		0.221769	0.296009

## Sheet: Figure 5L
Figure 5L
	control	RRM2 sh	PTTG1 sh
	180	137	17
	130	172	11
	181	135	22
	199	189	46
	271	138	35
	120	164	0
	182	114	30
	323	139	0
	157	120	33
	196	129	0
		101	44
		132	0

## Sheet: Figure 5M
Figure 5M
	control	RRM2 sh	PTTG1 sh
	3	9	0
	3	6	0
	2	3	0
	10	3	0
	7	2	2
	5	1	0
	5	2	0
	7	4	0
	6	10	0
	5	5	0
	10	3	0
	7	3	0
	2	3	0
	2	4	0
	4	3	0
	1	3	0
	8	5	2
	10	5	0
	7	4	0
	11	8	0
	11	2	0
	6	0	0
	9	0	0
	9	0	0
	5	0	0
	4		2
	0
	0

[truncated: 1 more sheets: Figure 5N]
